# Supplementary material for: Identification and validation of reference genes for quantitative RT-PCR normalization in wheat
Source: BMC Mol Biol. 2009 Feb 20;10:11. doi: 10.1186/1471-2199-10-11 (PMC2667184; doi:10.1186/1471-2199-10-11)
Supplement: Additional file 3 — UniGene clusters and corresponding TC sequences of 177 selected candidate reference genes of wheat. The file reports the transcription profiles of the genes corresponding to the UniGene clusters in six wheat tissues (flower, inflorescence, leaf, root, seed and stem) calculated as a value representing the number of transcripts per million (TPM). Mean value (Mv), Variance (V), Standard deviation (SD) and Coefficient of Variation (CV) were determined on the expression values (TPM) of the 177 Unigene clusters in the six wheat tissues. The highest and lowest expression values, the relative expression (percentage) in the six wheat tissues and the number of ESTs included in each UniGene cluster are also reported. The frequency (number of hosting libraries/total number of cDNA libraries) was determined for each TC or group of TCs linked to the 177 selected UniGene clusters. [file 1471-2199-10-11-S3.xls]

## Sheet: Foglio1
UniGene cluster	Gene annotation	Flower (TPM)	Inflorescence (TPM)	Leaf (TPM)	Root (TPM)	Seed (TPM)	Stem (TPM)	Mv	V	SD	CV	Min.	Max	% Flower	% Infloresc.	% Leaf	% Root	% Seed	% Stem	N of sequence UniGene	TIGR contig (TC)	TIGR frequency
Ta54963	GABARAP (GABA-receptor-associated protein)	378	339	358	351	328	428	363.667	1283.47	35.8255	9.85119	328	428	88.3178	79.2056	83.6449	82.0093	76.6355	100	356	TC304353, TC304722, TC295997	66/197
Ta54171	Superoxide dismutase [Cu-Zn]	1500	1159	1343	1510	1550	1220	1380.33	27201.9	164.93	11.9486	1159	1550	96.7742	74.7742	86.6452	97.4194	100	78.7097	1316	TC317053, TC294760, TC297148	110/197
Ta50503	Ubiquitin	789	529	680	697	681	631	667.833	7296.97	85.4223	12.791	529	789	100	67.0469	86.185	88.3397	86.3118	79.9747	1088	TC278495, TC296829, TC280981	72/197
Ta2776	similar to RNase L inhibitor-like protein	205	198	143	187	186	160	179.833	560.567	23.6763	13.1657	143	205	100	96.5854	69.7561	91.2195	90.7317	78.0488	158	TC278756, TC314244	38/197
Ta54733	Protein of unknown function (DUF 866)	189	206	161	157	225	224	193.667	897.467	29.9577	15.4687	157	225	84	91.5556	71.5556	69.7778	100	99.5556	167	TC335842, TC286574	40/197
Ta54948	Rab GTPase homolog (Rab7 subfamily); GTP binding	315	438	358	412	295	428	374.333	3686.67	60.7179	16.2203	295	438	71.9178	100	81.7352	94.0639	67.3516	97.7169	366	TC278352, TC303984	33/197
Ta11446	Transcribed locus (Unknown protein)	63	74	89	54	77	74	71.8333	145.367	12.0568	16.7844	54	89	70.7865	83.1461	100	60.6742	86.5169	83.1461	71	TC364535, TC280886	25/197
Ta6698	hypothetical protein	157	107	107	121	109	107	118	394.8	19.8696	16.8386	107	157	100	68.1529	68.1529	77.0701	69.4268	68.1529	93	TC322590, TC308912	21/197
Ta30797	similar to phosphogluconate dehydrogenase	142	190	125	127	141	128	142.167	602.967	24.5554	17.2722	125	190	74.7368	100	65.7895	66.8421	74.2105	67.3684	138	TC279294, TC284282	25/197
Ta35284	Protein transport protein Sec23A	126	107	125	103	90	149	116.667	438.667	20.9444	17.9523	90	149	84.5638	71.8121	83.8926	69.1275	60.4027	100	101	TC278525	31/197
Ta9438	Phosphatidylinositol transfer-like protein	63	49	71	60	42	64	58.1667	114.167	10.6849	18.3694	42	71	88.7324	69.0141	100	84.507	59.1549	90.1408	75	TC305200	24/197
Ta11121	similar to GTP-binding family protein	94	132	107	109	109	74	104.167	368.567	19.1981	18.4302	74	132	71.2121	100	81.0606	82.5758	82.5758	56.0606	97	TC300953, TC320813	22/197
Ta54447	Acetyl-CoA acyltransferase	315	413	411	424	289	288	356.667	4337.87	65.8625	18.4661	288	424	74.2925	97.4057	96.934	100	68.1604	67.9245	365	TC279279, TC283613	65/197
Ta5246	membrane alanine aminopeptidase family protein	110	99	71	133	109	107	104.833	404.167	20.1039	19.177	71	133	82.7068	74.4361	53.3835	100	81.9549	80.4511	119	TC306228, TC277697, TC285290	28/197
Ta54448	Protein of unknown function (DUF52 family protein)	94	91	125	109	122	74	102.5	389.1	19.7256	19.2445	74	125	75.2	72.8	100	87.2	97.6	59.2	99	TC279558	36/197
Ta18498	Root hair defective 3 GTP-binding family protein	142	124	143	97	96	96	116.333	525.867	22.9318	19.7121	96	143	99.3007	86.7133	100	67.8322	67.1329	67.1329	112	TC302190	29/197
Ta39630	Dienelactone hydrolase family protein	126	99	107	127	90	74	103.833	428.567	20.7019	19.9376	74	127	99.2126	77.9528	84.252	100	70.8661	58.2677	77	TC295598, TC302398	26/197
Ta21374	26S protease regulatory subunit 6B homolog	252	215	214	206	218	128	205.5	1697.5	41.2007	20.049	128	252	100	85.3175	84.9206	81.746	86.5079	50.7937	182	TC362816, TC279367, TC317585	27/197
Ta20028	Proteasome subunit alpha type 7	110	157	143	175	122	107	135.667	744.667	27.2886	20.1144	107	175	62.8571	89.7143	81.7143	100	69.7143	61.1429	121	TC348756, TC329967	35/197
Ta25035	Translation initiation factor IF5	315	306	250	230	308	181	265	2907.2	53.9185	20.3466	181	315	100	97.1429	79.3651	73.0159	97.7778	57.4603	222	TC291738, TC289153	68/197
Ta3501	Peptidase M41 domain containing protein	94	57	71	78	57	85	73.6667	224.667	14.9889	20.3469	57	94	100	60.6383	75.5319	82.9787	60.6383	90.4255	61	TC289392	4/197
Ta18520	Hypothetical protein	78	124	107	84	122	85	100	414.8	20.3666	20.3666	78	124	62.9032	100	86.2903	67.7419	98.3871	68.5484	102	TC341608	5/197
Ta56621	Similar to COP9 signalosome complex subunit 2	142	107	107	84	83	107	105	461.2	21.4756	20.4529	83	142	100	75.3521	75.3521	59.1549	58.4507	75.3521	84	TC280779, TC305875	29/197
Ta22845	ATP-dependent 26S proteasome regulatory subunit	236	281	161	218	180	256	222	2066.8	45.4621	20.4784	161	281	83.9858	100	57.2954	77.5801	64.0569	91.1032	186	TC353778	64/197
Ta5250	hypothetical protein	110	91	89	109	64	74	89.5	338.7	18.4038	20.5629	64	110	100	82.7273	80.9091	99.0909	58.1818	67.2727	75	TC279349, TC294993	27/197
Ta3078	KH, type 1 domain containing protein	78	132	89	84	102	85	95	392.8	19.8192	20.8623	78	132	59.0909	100	67.4242	63.6364	77.2727	64.3939	99	TC278645	24/197
Ta50460	Protein Kinase	78	98	125	127	141	139	118	620	24.8998	21.1015	78	141	55.3191	69.5035	88.6525	90.0709	100	98.5816	102	TC293869, TC288467	18/197
Ta7589	Vacuolar proton-ATPase subunit-like protein	78	99	89	54	64	74	76.3333	266.667	16.3299	21.3929	54	99	78.7879	100	89.899	54.5455	64.6465	74.7475	83	TC282057	23/197
Ta54512	cytochrome b5 family protein	821	769	501	758	669	481	666.5	20911.1	144.607	21.6964	481	821	100	93.6663	61.0231	92.3264	81.486	58.5871	695	TC284040, TC283036, TC284818	77/197
Ta40979	Glycine-rich RNA-binding protein	142	165	107	151	90	117	128.667	819.467	28.6263	22.2484	90	165	86.0606	100	64.8485	91.5152	54.5455	70.9091	133	TC284964, TC331438	16/197
Ta9121	tropinone reductase / tropine dehydrogenase, putative	94	66	71	109	64	74	79.6667	321.067	17.9183	22.4916	64	109	86.2385	60.5505	65.1376	100	58.7156	67.8899	68	TC282272, TC279707	24/197
Ta30768	Glyceraldehyde-3-phosphate dehydrogenase (GAPDH)	1909	2160	1123	2207	2372	1914	1947.5	195020	441.611	22.6758	1123	2372	80.4806	91.0624	47.344	93.0438	100	80.6914	1807	TC304401, TC348958, TC310664, TC326825	137/197
Ta44405	beta-tubulin 4 (Tubb4)	94	91	107	145	77	96	101.667	543.867	23.3209	22.9386	77	145	64.8276	62.7586	73.7931	100	53.1034	66.2069	114	TC278209	20/197
Ta2606	beta-adaptin-like protein A	94	66	71	84	45	74	72.3333	279.467	16.7173	23.1114	45	94	100	70.2128	75.5319	89.3617	47.8723	78.7234	66	TC287730, TC279233	22/197
Ta55216	26S proteasome regulatory complex subunit p42D	63	91	125	97	77	85	89.6667	439.467	20.9635	23.3793	63	125	50.4	72.8	100	77.6	61.6	68	88	TC278147, TC305012	45/197
Ta54280	Translation initiation factor SUI1 family protein	757	538	949	551	624	599	669.667	24830.3	157.576	23.5305	538	949	79.7682	56.6913	100	58.0611	65.7534	63.1191	609	TC297312, TC338691	82/197
Ta4045	ubiquinol-cytochrome C reductase iron-sulfur subunit	505	339	411	570	308	513	441	10982.8	104.799	23.7639	308	570	88.5965	59.4737	72.1053	100	54.0351	90	384	TC350975, TC327386	77/197
Ta54848	Malate dehydrogenase, glyoxysomal precursor	157	91	161	175	154	107	140.833	1127.37	33.5763	23.8411	91	175	89.7143	52	92	100	88	61.1429	140	TC295631, TC280024	29/197
Ta562	Clathrin adaptor complex, small subunit	126	140	71	151	141	107	122.667	873.067	29.5477	24.0878	71	151	83.4437	92.7152	47.0199	100	93.3775	70.8609	112	TC291257, TC300680	25/197
Ta55325	Unknown protein	331	240	214	236	160	288	244.833	3507.37	59.223	24.1891	160	331	100	72.5076	64.6526	71.2991	48.3384	87.0091	237	TC349850, TC284213	50/197
Ta2372	Similar to DNA repair protein RAD23, putative [Arabidopsis thaliana]	205	182	214	200	334	214	224.833	2999.37	54.7665	24.3587	182	334	61.3772	54.491	64.0719	59.8802	100	64.0719	196	TC294651	52/197
Ta1698	NADP-isocitrate dehydrogenase	963	910	913	1091	566	620	843.833	42349.4	205.79	24.3875	566	1091	88.2676	83.4097	83.6847	100	51.879	56.8286	761	TC283369, TC282416	95/197
Ta55512	cathepsin B-like cysteine protease	110	173	143	212	212	214	177.333	1895.87	43.5416	24.5535	110	214	51.4019	80.8411	66.8224	99.0654	99.0654	100	171	TC311052, TC278654	52/197
Ta54651	Eukaryotic translation initiation factor 3 subunit	110	132	107	133	160	74	119.333	859.067	29.3098	24.5613	74	160	68.75	82.5	66.875	83.125	100	46.25	120	TC281640, TC278271	28/197
Ta53937	Cytosolic malate dehydrogenase	1405	1564	1182	2073	2039	1241	1584	151568	389.317	24.5781	1182	2073	67.7762	75.4462	57.0188	100	98.3599	59.8649	1368	TC300803, TC279938	127/197
Ta54227	Cell division control protein 48 homolog (AAA-superfamily of ATPases)	900	637	525	964	585	845	742.667	33523.5	183.094	24.6536	525	964	93.361	66.0788	54.4606	100	60.6846	87.6556	670	TC308517, TC281050	87/197
Ta53919	S-adenosylmethionine decarboxylase	1752	3063	2435	2013	2528	3425	2536	393300	627.136	24.7294	1752	3425	51.1533	89.4307	71.0949	58.7737	73.8102	100	2533	TC320440, TC279487	135/197
Ta45379	ADP-ribosylation factor	1736	1183	1199	1443	1061	845	1244.5	96019.9	309.871	24.8992	845	1736	100	68.1452	69.0668	83.1221	61.1175	48.6751	1180	TC337136	118/197
Ta53967	Vacuolar ATP synthase 16 kDa proteolipid subunit	694	769	608	1043	508	738	726.667	32990.3	181.632	24.9953	508	1043	66.5388	73.7296	58.2934	100	48.7057	70.7574	719	TC292895, TC344391	71/197
Ta53891	Zn-finger, A20-like domain containing protein	884	1084	1343	939	1396	717	1060.5	71365.1	267.142	25.1902	717	1396	63.3238	77.6504	96.2034	67.2636	100	51.361	1291	TC293469	126/197
Ta55221	Ubiquitin-like protein	457	356	608	497	289	428	439.167	12351.8	111.139	25.3067	289	608	75.1645	58.5526	100	81.7434	47.5329	70.3947	379	TC314380, TC311316	48/197
Ta15761	Translation initiation factor SUI1 family protein	868	745	555	448	862	599	679.5	29740.3	172.454	25.3795	448	868	100	85.8295	63.9401	51.6129	99.3088	69.0092	608	TC345344, TC294587, TC294417	83/197
Ta23008	Reticulon family protein (ER-associated channel like-complexes)	284	281	125	254	212	246	233.667	3523.47	59.3588	25.4032	125	284	100	98.9437	44.0141	89.4366	74.6479	86.6197	221	TC290064, TC324465	33/197
Ta53940	Vacuolar protein sorting-associated protein 26	268	173	214	236	154	139	197.333	2527.87	50.2779	25.4787	139	268	100	64.5522	79.8507	88.0597	57.4627	51.8657	153	TC282547	38/197
Ta55670	hypothetical protein	63	99	107	84	128	74	92.5	559.5	23.6538	25.5716	63	128	49.2188	77.3438	83.5938	65.625	100	57.8125	90	TC295867	6/197
Ta49088	Aminotransferase, class I and II domain containing protein	63	66	35	60	83	74	63.5	264.3	16.2573	25.6021	35	83	75.9036	79.5181	42.1687	72.2892	100	89.1566	75	TC300155	21/197
Ta3614	ANTH domain containing protein	110	124	143	90	109	64	106.667	747.067	27.3325	25.6242	64	143	76.9231	86.7133	100	62.9371	76.2238	44.7552	109	TC297149, TC296311	37/197
Ta56067	ubiquitin conjugating enzyme/ ubiquitin-like activating enzyme	110	82	71	66	51	85	77.5	401.9	20.0474	25.8677	51	110	100	74.5455	64.5455	60	46.3636	77.2727	84	TC284524, TC342358	42/197
Ta53942	hypothetical protein	1089	885	537	1237	1222	1070	1006.67	69120.3	262.907	26.1166	537	1237	88.0356	71.5441	43.4115	100	98.7874	86.4996	942	TC311239, TC290063	61/197
Ta2965	Hypothetical protein	78	124	89	90	90	53	87.3333	525.467	22.9231	26.2478	53	124	62.9032	100	71.7742	72.5806	72.5806	42.7419	77	TC305178, TC315826	29/197
Ta2200	Tetrahydrofolate dehydrogenase/cyclohydrolase	157	223	161	121	180	107	158.167	1737.77	41.6865	26.3561	107	223	70.4036	100	72.1973	54.2601	80.7175	47.9821	119	TC287762	34/197
Ta54926	Acyl-CoA-binding protein	568	405	411	382	235	406	401.167	11189.4	105.78	26.368	235	568	100	71.3028	72.3592	67.2535	41.3732	71.4789	306	TC319070, TC320922	49/197
Ta24120	Similar to ATBI-1 (ARABIDOPSIS BAX INHIBITOR 1)	489	231	501	545	373	449	431.333	12989.5	113.971	26.423	231	545	89.7248	42.3853	91.9266	100	68.4404	82.3853	364	TC300189	47/197
Ta3079	Cullin, a subunit of E3 ubiquitin ligase	157	140	232	121	122	160	155.333	1685.47	41.0544	26.4299	121	232	67.6724	60.3448	100	52.1552	52.5862	68.9655	133	TC299432	25/197
Ta54370	similar to protein transport protein sec61	505	637	394	436	443	278	448.833	14190.2	119.122	26.5405	278	637	79.2779	100	61.8524	68.4458	69.5447	43.6421	384	TC317998	69/197
Ta54891	coated vesicle membrane protein-like	252	149	179	315	225	278	233	3829.2	61.8805	26.5582	149	315	80	47.3016	56.8254	100	71.4286	88.254	197	TC288939, TC282284	52/197
Ta6902	NADH-ubiquinone oxidoreductase B18 subunit	126	182	161	254	160	139	170.333	2055.47	45.3373	26.6168	126	254	49.6063	71.6535	63.3858	100	62.9921	54.7244	159	TC285216	35/197
Ta53964	Translation elongation factor EF-1alpha (GTPase)	868	1266	877	1194	1498	749	1075.33	83579.9	289.102	26.8849	749	1498	57.9439	84.5127	58.5447	79.7063	100	50	1074	TC279148	89/197
Ta54271	Protein of unknown function (DUF298 family protein)	157	74	107	103	147	149	122.833	1092.97	33.06	26.9146	74	157	100	47.1338	68.1529	65.6051	93.6306	94.9045	109	TC289262	24/197
Ta15073	TPX1 (THIOREDOXIN-DEPENDENT PEROXIDASE 1)	536	240	358	369	308	396	367.833	9818.57	99.0887	26.9385	240	536	100	44.7761	66.791	68.8433	57.4627	73.8806	320	TC288115, TC280529	58/197
Ta50448	Aquaporin protein (PIP1)	410	331	286	406	186	278	316.167	7280.97	85.3286	26.9885	186	410	100	80.7317	69.7561	99.0244	45.3659	67.8049	244	TC319367, TC289308	60/197
Ta30799	RNA-binding glycine rich protein	94	91	53	54	102	74	78	443.6	21.0618	27.0023	53	102	92.1569	89.2157	51.9608	52.9412	100	72.549	89	TC355766	24/197
Ta3039	hypothetical protein	94	132	71	109	64	85	92.5	633.1	25.1615	27.2016	64	132	71.2121	100	53.7879	82.5758	48.4848	64.3939	91	TC279961, TC285525	29/197
Ta55217	ATP-dependent 26S proteasome regulatory subunit	268	215	125	194	141	214	192.833	2775.77	52.6855	27.3218	125	268	100	80.2239	46.6418	72.3881	52.6119	79.8507	387	TC283534, TC293531	41/197
Ta54141	60S ribosomal protein L12	331	223	214	321	334	167	265	5244.4	72.4182	27.3276	167	334	99.1018	66.7665	64.0719	96.1078	100	50	245	TC308022	54/197
Ta4428	WD-40 repeat family protein	284	115	197	187	205	192	196.667	2896.27	53.817	27.3646	115	284	100	40.493	69.3662	65.8451	72.1831	67.6056	174	TC298913	35/197
Ta3467	Peptidase S33, proline iminopeptidase 1 family protein	63	74	53	72	57	107	71	378	19.4422	27.3834	53	107	58.8785	69.1589	49.5327	67.2897	53.271	100	61	TC281442, TC290326	20/197
Ta54175	Sterol desaturase family protein	157	82	125	200	160	139	143.833	1558.17	39.4736	27.444	82	200	78.5	41	62.5	100	80	69.5	116	TC283390, TC279390	32/197
Ta55818	similar to DEAD box RNA helicase	205	182	127	291	173	203	196.833	2927.37	54.1051	27.4878	127	291	70.4467	62.543	43.6426	100	59.4502	69.7595	157	TC278573, TC315501	29/197
Ta56993	unknown protein	110	107	89	90	51	64	85.1667	549.367	23.4386	27.5208	51	110	100	97.2727	80.9091	81.8182	46.3636	58.1818	63	TC287491	17/197
Ta54007	Fatty acid desaturase	94	198	125	139	199	181	156	1866.4	43.2019	27.6935	94	199	47.2362	99.4975	62.8141	69.8492	100	90.9548	134	TC279235, TC294771	56/197
Ta20945	Vacuolar ATP synthase subunit d	331	223	161	175	212	203	217.5	3630.3	60.252	27.7021	161	331	100	67.3716	48.6405	52.8701	64.0483	61.3293	222	TC312629	35/197
Ta36604	similar to KH domain-containing protein	173	149	125	133	77	96	125.5	1217.5	34.8927	27.8029	77	173	100	86.1272	72.2543	76.8786	44.5087	55.4913	143	TC280202	21/197
Ta54881	Similar to Ras-related protein ARA-5	300	372	197	479	373	299	336.667	9019.47	94.9709	28.2092	197	479	62.6305	77.6618	41.1273	100	77.8706	62.4217	350	TC278818, TC283377	60/197
Ta39348	Similar to Nucleobase-ascorbate transporter 6 (permease)	47	74	53	60	96	53	63.8333	334.167	18.2802	28.6374	47	96	48.9583	77.0833	55.2083	62.5	100	55.2083	65	TC281137	5/197
Ta54238	Ubiquitin-conjugating enzyme E2	252	149	107	175	180	149	168.667	2337.87	48.3515	28.6669	107	252	100	59.127	42.4603	69.4444	71.4286	59.127	165	TC295800, TC289972, TC289612	57/197
Ta746	eukaryotic translation initiation factor SUI1	821	645	734	582	1241	856	813.167	54584.6	233.633	28.7313	582	1241	66.1563	51.9742	59.1459	46.8977	100	68.9766	924	TC284023, TC285217, TC287623	82/197
Ta9124	Uncharacterized protein similar to Saposin	126	107	179	139	70	139	126.667	1328.27	36.4454	28.7727	70	179	70.3911	59.7765	100	77.6536	39.1061	77.6536	132	TC278767, TC277952	26/197
Ta11401	hypothetical protein	142	115	89	78	115	171	118.333	1168.67	34.1858	28.8894	78	171	83.0409	67.2515	52.0468	45.614	67.2515	100	96	TC339630, TC295151	10/197
Ta30549	U2 snRNP auxiliary factor, small subunit	78	107	55	90	135	107	95.3333	760.267	27.5729	28.9227	55	135	57.7778	79.2593	40.7407	66.6667	100	79.2593	87	TC300989	11/197
Ta55661	Calmodulin	205	289	197	242	173	116	203.667	3484.67	59.0311	28.9842	116	289	70.9343	100	68.1661	83.737	59.8616	40.1384	197	TC296326, TC283124	27/197
Ta3309	hypothetical protein	94	82	53	103	51	64	74.5	474.7	21.7876	29.2451	51	103	91.2621	79.6117	51.4563	100	49.5146	62.1359	80	TC349389	27/197
Ta55103	40S ribosomal protein S13	157	223	109	248	263	192	198.667	3397.07	58.2844	29.3378	109	263	59.6958	84.7909	41.4449	94.2966	100	73.0038	168	TC298220	45/197
Ta659	Translation elongation factor 1 alpha-subunit	3805	4868	1980	3729	3937	2590	3484.83	1.069e+06	1033.92	29.6692	1980	4868	78.1635	100	40.6738	76.6023	80.8751	53.2046	3026	TC288390	139/197
Ta35966	Activator of Hsp90 ATPase	126	140	89	60	141	96	108.667	1048.67	32.3831	29.8004	60	141	89.3617	99.2908	63.1206	42.5532	100	68.0851	114	TC293912, TC281973, TC291020	39/197
Ta54553	Similar to transcription factor homolog BTF3-like protein	126	264	161	303	238	224	219.333	4295.87	65.5429	29.8828	126	303	41.5842	87.1287	53.1353	100	78.5479	73.9274	218	TC328076, TC281881	50/197
Ta53889	hypothetical protein	742	538	439	1006	572	727	670.667	40343.1	200.856	29.9487	439	1006	73.7575	53.4791	43.6382	100	56.8588	72.2664	603	TC317382, TC333515	74/197
Ta55841	Lung seven transmembrane receptor	126	99	197	157	180	94	142.167	1820.57	42.6681	30.0127	94	197	63.9594	50.2538	100	79.6954	91.3706	47.7157	143	TC291482, TC323292	30/197
Ta48373	oxidoreductase, 2OG-Fe(II) oxygenase family protein	78	57	107	66	45	85	73	482.8	21.9727	30.0996	45	107	72.8972	53.271	100	61.6822	42.0561	79.4393	61	TC298402, TC292597	16/197
Ta54045	Aldehyde dehydrogenase	473	215	411	400	270	267	339.333	10436.3	102.158	30.1055	215	473	100	45.4545	86.8922	84.5666	57.0825	56.4482	275	TC284017	52/197
Ta27753	Triosephosphate isomerase, cytosolic	1278	1655	770	1819	1080	1755	1392.83	176097	419.64	30.1285	770	1819	70.2584	90.9841	42.331	100	59.3733	96.4816	1201	TC286703, TC279932	103/197
Ta29162	beta-adaptin	110	124	53	127	77	128	103.167	973.367	31.1988	30.2412	53	128	85.9375	96.875	41.4062	99.2188	60.1562	100	165	TC363886	35/197
Ta48516	Thioredoxin H	521	298	304	236	450	470	379.833	13223.4	114.993	30.2746	236	521	100	57.1977	58.3493	45.2975	86.3724	90.2111	352	TC302877, TC309467	35/197
Ta54103	carbamoyl-phosphate synthase (glutamine-hydrolyzing)	236	124	268	139	167	171	184.167	3168.57	56.29	30.5647	124	268	88.0597	46.2687	100	51.8657	62.3134	63.806	205	TC278716, TC280640	44/197
Ta605	Phosphoglyceromutase	78	190	107	133	180	149	139.5	1832.3	42.8054	30.6849	78	190	41.0526	100	56.3158	70	94.7368	78.4211	158	TC318399, TC316493	66/197
Ta11216	mitochondrial substrate carrier family protein	142	115	232	133	115	128	144.167	1961.37	44.2873	30.7195	115	232	61.2069	49.569	100	57.3276	49.569	55.1724	113	TC35910	31/197
Ta35497	Peptidyl-prolyl cis-trans isomerase (PPIase) (Rotamase) (Cyclophilin)	3220	3303	1903	1701	2160	3583	2645	664072	814.906	30.8093	1701	3583	89.8688	92.1853	53.1119	47.4742	60.2847	100	2131	TC348130, TC348051, TC352472	135/197
Ta23753	similar to SDH2-1 (succinate dehydrogenase 2-1) (Arabidopsis thaliana)	157	74	89	72	115	107	102.333	1014.27	31.8476	31.1214	72	157	100	47.1338	56.6879	45.8599	73.2484	68.1529	76	TC298320	28/197
Ta7147	Vesicle-associated membrane protein 727	142	99	161	175	180	74	138.5	1858.7	43.1126	31.1283	74	180	78.8889	55	89.4444	97.2222	100	41.1111	123	TC300844, TC281554	36/197
Ta14460	Similar to Putative DNA repair protein RAD23-4	221	190	107	260	205	128	185.167	3335.77	57.7561	31.1914	107	260	85	73.0769	41.1538	100	78.8462	49.2308	180	TC352288	45/197
Ta14631	acetolactate synthase 2 catalytic subunit	63	82	143	97	141	139	110.833	1209.77	34.7817	31.382	63	143	44.0559	57.3427	100	67.8322	98.6014	97.2028	114	TC339560	33/197
Ta28356	Peptidase M24 family protein	394	223	161	303	353	235	278.167	7653.77	87.4858	31.4509	161	394	100	56.599	40.8629	76.9036	89.5939	59.6447	265	TC290849, TC289022	58/197
Ta10157	similar to WD-40 repeat family protein	157	256	232	133	295	160	205.5	4188.3	64.7171	31.4925	133	295	53.2203	86.7797	78.6441	45.0847	100	54.2373	200	TC291759	52/197
Ta54660	similar to Auxin-binding protein 1 precursor (ERABP1)	126	281	161	151	205	149	178.833	3179.37	56.3859	31.5298	126	281	44.8399	100	57.2954	53.7367	72.9537	53.0249	173	TC313862, TC300340	7/197
Ta2655	unknown protein	110	132	161	78	77	160	119.667	1427.47	37.7818	31.5726	77	161	68.323	81.9876	100	48.4472	47.8261	99.3789	94	TC296876	18/197
Ta56347	malate dehydrogenase	78	132	89	127	90	53	94.8333	901.367	30.0228	31.6585	53	132	59.0909	100	67.4242	96.2121	68.1818	40.1515	77	TC281142, TC320982, TC278653	50/197
Ta55433	ACT domain-containing protein	157	124	214	206	122	94	152.833	2365.77	48.6391	31.825	94	214	73.3645	57.9439	100	96.2617	57.0093	43.9252	120	TC287006, TC285947	43/197
Ta28371	unknown protein	78	49	107	54	77	53	69.6667	493.467	22.2141	31.8863	49	107	72.8972	45.7944	100	50.4673	71.9626	49.5327	62	TC313395, TC305296	22/197
Ta55929	small nuclear ribonucleoprotein G	284	480	286	460	315	207	338.667	11671.1	108.033	31.8994	207	480	59.1667	100	59.5833	95.8333	65.625	43.125	340	TC309278, TC323753	46/197
Ta27771	60S ribosomal protein L18a-1	1121	1208	644	1443	1151	620	1031.17	108453	329.321	31.9368	620	1443	77.6854	83.7145	44.6292	100	79.7644	42.966	580	TC363506, TC298941	94/197
Ta9617	NADH-ubiquinone oxidoreductase	284	248	250	266	147	114	218.167	4888.17	69.9154	32.0468	114	284	100	87.3239	88.0282	93.662	51.7606	40.1408	184	TC281936, TC278233	61/197
Ta3263	ADP-ribosylation factor	78	173	107	175	128	96	126.167	1635.77	40.4446	32.0565	78	175	44.5714	98.8571	61.1429	100	73.1429	54.8571	113	TC280261, TC283075	30/197
Ta55251	Ubiquitin activating enzyme (E1)	157	124	99	242	205	214	173.5	3119.5	55.8525	32.1916	99	242	64.876	51.2397	40.9091	100	84.7107	88.4298	151	TC278161, TC278478	42/197
Ta9466	Plastidic aspartate aminotransferase	153	82	89	90	64	85	93.8333	929.367	30.4855	32.489	64	153	100	53.5948	58.1699	58.8235	41.8301	55.5556	80	TC316069, TC282364	30/197
Ta55891	Small ubiquitin-related modifier (SUMO) protein	110	99	53	60	128	85	89.1667	842.967	29.0339	32.5614	53	128	85.9375	77.3438	41.4062	46.875	100	66.4062	92	TC298313, TC301511	51/197
Ta2421	Peptidase M20 family protein	142	82	179	84	96	117	116.667	1444.67	38.0088	32.5789	82	179	79.3296	45.8101	100	46.9274	53.6313	65.3631	85	TC317327, TC295593	35/197
Ta54563	unknown protein	205	124	161	260	205	105	176.667	3341.07	57.802	32.7181	105	260	78.8462	47.6923	61.9231	100	78.8462	40.3846	182	TC284526, TC329885, TC307493	43/197
Ta23454	NTF2B (NUCLEAR TRANSPORT FACTOR 2B); Ran GTPase binding / protein	347	794	537	527	553	331	514.833	28398.6	168.519	32.7327	331	794	43.7028	100	67.6322	66.3728	69.6474	41.6877	467	TC292433, TC309948, TC310904	73/197
Ta46733	Ethylene responsive element binding factor 5 (Transcription factor)	189	231	179	121	283	128	188.5	3808.7	61.7147	32.7399	121	283	66.7845	81.6254	63.2509	42.7562	100	45.2297	192	TC353897	48/197
Ta55771	RAB6; GTP binding	236	149	304	291	126	214	220	5253.2	72.479	32.945	126	304	77.6316	49.0132	100	95.7237	41.4474	70.3947	196	TC278437	48/197
Ta14227	Eukaryotic translation initiation factor 1A	600	488	322	418	630	256	452.333	22271.1	149.235	32.9922	256	630	95.2381	77.4603	51.1111	66.3492	100	40.6349	411	TC332596	61/197
Ta36617	unknown protein	615	438	680	776	373	342	537.333	31675.1	177.975	33.1219	342	776	79.2526	56.4433	87.6289	100	48.067	44.0722	539	TC290287, TC287723	30/197
Ta56745	Ubiquinol-cytochrome C reductase complex 14kD subunit	663	389	290	551	306	428	437.833	21044.6	145.067	33.133	290	663	100	58.6727	43.7406	83.1071	46.1538	64.5551	356	TC294926, TC286754, TC292356	63/197
Ta9463	Isocitrate lyase and phosphorylmutase family proteins	77	190	107	121	109	96	116.667	1509.87	38.857	33.306	77	190	40.5263	100	56.3158	63.6842	57.3684	50.5263	104	TC287766, TC277355, TC282601	33/197
Ta55901	60S ribosomal protein L36 (RPL36B)	236	298	135	327	334	171	250.167	6990.17	83.6072	33.4206	135	334	70.6587	89.2216	40.4192	97.9042	100	51.1976	219	TC315318, TC320306	57/197
Ta14585	succinyl-CoA ligase (GDP-forming) beta-chain	300	273	161	388	186	203	251.833	7255.77	85.1808	33.8243	161	388	77.3196	70.3608	41.4948	100	47.9381	52.3196	202	TC343806	52/197
Ta38797	similar to histone H3 [Arabidopsis thaliana]	1500	1713	823	1364	997	705	1183.67	161365	401.703	33.9372	705	1713	87.5657	100	48.0444	79.6264	58.202	41.1559	1066	TC290356, TC280404, TC313660	68/197
Ta9084	Ser/Thr-type protein kinase	63	74	125	60	55	74	75.1667	654.167	25.5767	34.0266	55	125	50.4	59.2	100	48	44	59.2	97	TC297832, TC288369	23/197
Ta50600	Basic-leucine zipper (bZIP) transcription factor	142	91	71	60	77	74	85.8333	857.367	29.2808	34.1136	60	142	100	64.0845	50	42.2535	54.2254	52.1127	67	TC297823, TC306202	22/197
Ta713	Chaperonin GroEL (HSP60 family)	110	190	89	97	147	85	119.667	1688.67	41.0934	34.3399	85	190	57.8947	100	46.8421	51.0526	77.3684	44.7368	99	TC317092, TC325813	29/197
Ta2059	Oligopeptidase A	78	91	179	121	167	96	122	1769.6	42.0666	34.4808	78	179	43.5754	50.838	100	67.5978	93.2961	53.6313	123	TC351181, TC279529	34/197
Ta54403	similar to ATMBF1B/MBF1B DNA binding / transcription coactivator	615	314	358	309	248	385	371.5	16424.3	128.157	34.4973	248	615	100	51.0569	58.2114	50.2439	40.3252	62.6016	357	TC287870, TC283382	61/197
Ta2907	Methylmalonate-semialdehyde dehydrogenase	78	115	161	181	102	85	120.333	1747.87	41.8075	34.7431	78	181	43.0939	63.5359	88.9503	100	56.3536	46.9613	139	TC296475, TC318569	38/197
Ta55312	unknown protein	236	132	107	163	135	96	144.833	2543.77	50.4358	34.8233	96	236	100	55.9322	45.339	69.0678	57.2034	40.678	128	TC284717	26/197
Ta48370	Serine/threonine protein phosphatase 2A	63	124	53	121	77	74	85.3333	901.867	30.0311	35.1927	53	124	50.8065	100	42.7419	97.5806	62.0968	59.6774	88	TC287197, TC279485	25/197
Ta50569	DREB2A (DRE-BINDING PROTEIN 2A) transcription factor	94	149	197	90	102	96	121.333	1847.07	42.9775	35.421	90	197	47.7157	75.6345	100	45.6853	51.7766	48.731	116	TC277231, TC277181, TC291178	23/197
Ta50501	similar to cytochrome c1	157	380	250	363	180	235	260.833	8547.77	92.4541	35.4457	157	380	41.3158	100	65.7895	95.5263	47.3684	61.8421	233	TC304101	51/197
Ta56405	G10 protein homolog	94	57	53	97	64	128	82.1667	854.967	29.2398	35.586	53	128	73.4375	44.5312	41.4062	75.7812	50	100	95	TC279182	18/197
Ta54637	hypothetical protein	126	248	107	145	154	107	147.833	2778.17	52.7083	35.6539	107	248	50.8065	100	43.1452	58.4677	62.0968	43.1452	122	TC297565, TC361930, TC299371	34/197
Ta24654	Ubiquitin-conjugating enzyme	978	430	537	721	398	556	603.333	46613.5	215.902	35.7848	398	978	100	43.9673	54.908	73.7219	40.6953	56.8507	516	TC284524, TC342358	42/197
Ta54208	Ribosomal protein S28	457	389	189	369	263	192	309.833	12421	111.449	35.9708	189	457	100	85.1204	41.3567	80.744	57.5492	42.0131	288	TC318553, TC322780, TC352193	43/197
Ta54277	Actin depolymerisation factor/cofilin -like	221	273	109	242	111	181	189.5	4687.1	68.4624	36.1279	109	273	80.9524	100	39.9267	88.6447	40.6593	66.3004	204	TC283935, TC280961, TC339788	39/197
Ta54521	Cytosolic 6-phosphogluconate dehydrogenase	663	695	499	1243	553	770	737.167	70973	266.408	36.1394	499	1243	53.3387	55.9131	40.1448	100	44.4891	61.9469	809	TC310800	73/197
Ta1092	Translation initiation factor SUI1	47	82	53	115	77	53	71.1667	663.367	25.7559	36.191	47	115	40.8696	71.3043	46.087	100	66.9565	46.087	73	TC283551, TC291150	25/197
Ta54317	Hypothetical protein	410	182	214	321	173	363	277.167	10166.2	100.827	36.3779	173	410	100	44.3902	52.1951	78.2927	42.1951	88.5366	239	TC303451, TC278950	46/197
Ta54575	Eukaryotic initiation factor 4A (eIF4A)	221	256	173	388	424	214	279.333	10451.9	102.234	36.5994	173	424	52.1226	60.3774	40.8019	91.5094	100	50.4717	267	TC293542, TC308108	59/197
Ta7679	SNF7 family protein (protein sorting and transport from endosome to vacuole)	315	405	179	169	231	203	250.333	8484.27	92.1101	36.795	169	405	77.7778	100	44.1975	41.7284	57.037	50.1235	220	TC282822, TC281678, TC280081	48/197
Ta6752	Ubiquitin fusion-degradation protein	63	115	71	133	77	53	85.3333	994.267	31.532	36.9516	53	133	47.3684	86.4662	53.3835	100	57.8947	39.8496	73	TC286872	28/197
Ta28730	Integral membrane protein, similar to glutamate binding	252	314	125	200	128	160	196.5	5607.1	74.8806	38.1072	125	314	80.2548	100	39.8089	63.6943	40.7643	50.9554	167	TC322465, TC281311	34/197
Ta54773	Tubulin beta-3 chain (Beta-3 tubulin)	110	190	107	242	128	107	147.333	3160.67	56.2198	38.1582	107	242	45.4545	78.5124	44.2149	100	52.8926	44.2149	143	TC326850	68/197
Ta55261	TaWIN1, member of 14-3-3 protein family	205	380	411	511	244	214	327.5	15652.3	125.109	38.2013	205	511	40.1174	74.364	80.4305	100	47.7495	41.8787	301	TC282481	59/197
Ta2291	ADP-ribosylation factor	378	662	269	479	264	331	397.167	23147.8	152.144	38.3073	264	662	57.0997	100	40.6344	72.3565	39.8792	50	377	TC278558, TC278370	66/197
Ta3317	Small basic membrane integral protein	78	99	71	84	173	85	98.3333	1423.87	37.7342	38.3737	71	173	45.0867	57.2254	41.0405	48.5549	100	49.1329	84	TC293707, TC291019	30/197
Ta181	casein kinase II alpha chain, putative	82	79	197	90	147	128	120.5	2149.1	46.3584	38.4717	79	197	41.6244	40.1015	100	45.6853	74.6193	64.9746	120	TC278472	35/197
Ta5905	protein kinase-like family protein	63	66	71	121	128	53	83.6667	1039.87	32.247	38.5422	53	128	49.2188	51.5625	55.4688	94.5312	100	41.4062	85	TC295748, TC334201	24/197
Ta54940	Similar to Riboflavin biosynthesis protein ribAB	63	40	89	84	38	42	59.3333	526.267	22.9405	38.6638	38	89	70.7865	44.9438	100	94.382	42.6966	47.191	83	TC280874	16/197
Ta7955	Pyruvate kinase family protein	347	314	304	654	270	556	407.5	24967.1	158.01	38.7754	270	654	53.0581	48.0122	46.4832	100	41.2844	85.0153	428	TC289970, TC284791	50/197
Ta54768	26S proteasome non-ATPase regulatory subunit 4	378	339	179	406	205	163	278.333	11691.9	108.129	38.8487	163	406	93.1034	83.4975	44.0887	100	50.4926	40.1478	258	TC282885	34/197
Ta47094	Protein of unknown function	142	132	250	103	115	107	141.5	3047.5	55.2042	39.0135	103	250	56.8	52.8	100	41.2	46	42.8	110	TC289459, TC298093	33/197
Ta7287	hypothetical protein	63	66	89	157	70	96	90.1667	1246.17	35.3011	39.1509	63	157	40.1274	42.0382	56.6879	100	44.586	61.1465	78	TC288922, TC298224	25/197
Ta14173	similar to calmodulin	268	115	143	109	154	117	151	3595.6	59.9633	39.7108	109	268	100	42.9104	53.3582	40.6716	57.4627	43.6567	136	TC282606	39/197
Ta14021	20S proteasome beta2 subunit	205	182	107	94	212	84	147.333	3438.27	58.6367	39.7987	84	212	96.6981	85.8491	50.4717	44.3396	100	39.6226	140	TC295258, TC279118, TC289731	40/197
Ta55238	Ribosomal protein L32	236	455	197	424	450	189	325.167	17025.4	130.481	40.1275	189	455	51.8681	100	43.2967	93.1868	98.9011	41.5385	317	TC308696	59/197
Ta9436	aspartate aminotransferase	157	66	107	139	70	64	100.5	1633.9	40.4215	40.2204	64	157	100	42.0382	68.1529	88.535	44.586	40.7643	105	TC281083, TC278201	25/197
Ta30059	DNAJ heat shock N-terminal domain-containing protein	47	57	53	48	115	64	64	663.2	25.7527	40.2385	47	115	40.8696	49.5652	46.087	41.7391	100	55.6522	62	TC305051, TC287239	21/197
Ta13189	CW-type Zn-finger domain containing protein	94	223	107	103	90	192	134.833	3301.37	57.4575	42.6137	90	223	42.1525	100	47.9821	46.1883	40.3587	86.0987	147	TC277449, TC278624, TC282990	29/197
Ta54851	Glutamine synthetase	221	197	483	479	212	203	299.167	19905.8	141.088	47.1603	197	483	45.7557	40.7867	100	99.1718	43.8923	42.029	347	TC278324, TC295960	55/197
