# Supplementary material for: Identification and validation of reference genes for quantitative RT-PCR normalization in wheat
Source: BMC Mol Biol. 2009 Feb 20;10:11. doi: 10.1186/1471-2199-10-11 (PMC2667184; doi:10.1186/1471-2199-10-11)
Supplement: Additional file 4 — Classification of the 177 selected candidate reference genes of wheat on the basis of their putative functions. File showing the UniGene clusters and corresponding TC sequences of the 177 selected candidate reference genes of wheat and their putative functional annotation determined on the basis of their orthologous genes of rice and relative GO annotations. [file 1471-2199-10-11-S4.xls]

## Sheet: Foglio1
UniGene cluster	Gene annotation	TIGR contig (TC)	Orthologous rice gene	Orthologous rice protein name	GO Biological Process	GO Biological Process numeral identifier	GO Cellular Component	GO Molecular Function	General Function
Ta53891	Zn-finger, A20-like domain containing protein	TC293469	Os06g0612800	OsSAP8, Zinc finger A20 and AN1 domain containing stress-associated protein 8	Response to stress	GO:0006950	Unknown	DNA binding, zinc ion binding	Biotic and abiotic stress related
Ta54171	Superoxide dismutase [Cu-Zn]	TC317053, TC294760, TC297148	Os07g0665200	Superoxide dismutase [Cu-Zn] 4A	Response to oxidative stress	GO:0006979	Cytoplasm	Antioxidant activity, copper, zinc superoxide dismutase activity	Biotic and abiotic stress related
Ta15073	TPX1 (THIOREDOXIN-DEPENDENT PEROXIDASE 1)	TC288115, TC280529	Os01g0675100	Peroxiredoxin (PRX) family, PRX5-like subfamily	Response to oxidative stress	GO:0006979	Cytoplasm	oxidoreductase activity, antooxidant activity	Biotic and abiotic stress related
Ta54963	GABARAP (GABA-receptor-associated protein)	TC304353, TC304722, TC295997	ATG8C (Os08g0191600)	Autophagy-related protein 8C	Protein transport (Intracellular protein transport)	G0:0015031 (GO:0006886)	Cytoplasmic vesicle, membrane, microtubule	Microtubule binding	Cell organization
Ta562	Clathrin adaptor complex, small subunit	TC291257, TC300680	Os10g0368400	Clathrin adaptor complex, small chain family protein	Protein transport (Intracellular protein transport)	G0:0015031 (GO:0006886)	clathrin vesicle coat	Unknow	Cell organization
Ta54891	coated vesicle membrane protein-like	TC288939, TC282284	Os08g0532900	emp24/gp25L/p24 family protein	Protein transport (Intracellular protein transport)	G0:0015031 (GO:0006886)	membrane	Protein transmembrane transporter activity	Cell organization
Ta54637	hypothetical protein	TC297565, TC361930, TC299371	Os06g0731800	Putative uncharacterized protein	Protein transport (Intracellular protein transport)	G0:0015031 (GO:0006886)	Clathrin vesicle coat	Unknown	Cell organization
Ta29162	beta-adaptin-like protein B	TC363886	Os03g0355600	Beta-adaptin 1	Protein transport (Intracellular protein transport)	G0:0015031 (GO:0006886)	Clathrin coat of trans-Golgi network vesicle	Clathrin binding	Cell organization
Ta53940	Vacuolar protein sorting-associated protein 26	TC282547	Os11g0629200	Vacuolar protein sorting-associated protein 26	Protein transport (Intracellular protein transport)	G0:0015031 (GO:0006886)	Membrane, retromer complex, microsome, multivescicular body	Unknown	Cell organization
Ta35284	Protein transport protein Sec23A	TC278525	Os11g0433500	Transport protein Sec23A	Protein transport (Intracellular protein transport)	G0:0015031 (GO:0006886)	COPII vesicle coat	Protein binding, transporter activity	Cell organization
Ta2606	beta-adaptin-like protein A	TC287730, TC279233	P0006C01.21	Beta adaptin-like	Protein transport (Intracellular protein transport)	G0:0015031 (GO:0006886)	Unknown	Binding	Cell organization
Ta54370	similar to protein transport protein sec61	TC317998	Os09g0347700	Putative Sec61 alpha form 2	Protein transport (Intracellular protein transport)	G0:0015031 (GO:0006886)	Membrane, intregral to membrane	Protein translocase activity	Cell organization
Ta23454	NTF2B (NUCLEAR TRANSPORT FACTOR 2B); Ran GTPase binding / protein	TC292433, TC309948, TC310904	Os08g0532300	Nuclear transport factor 2 domain containing protein	Protein transport (Intracellular protein transport), nucleocytoplasmic transport, protein import into nucleus	G0:0015031 (GO:0006886)	Intracellular, nuclear envelope, nucleus	Protein transporter activity, Ran GTPase binding	Cell organization
Ta7679	SNF7 family protein (protein sorting and transport from endosome to vacuole)	TC282822, TC281678, TC280081	Os06g0643300	SNF7 family protein (protein sorting and transport from endosome to vacuole)	Protein transport	G0:0015031	Unknown	Unknown	Cell organization
Ta54227	Cell division control protein 48 homolog (AAA-superfamily of ATPases)	TC308517, TC281050	Os05g0489600	ADP-ribosylation factor 1 (ARF1)	Protein transport, cell division	G0:0015031	Unknown	ATP binding, Nucleoside-triphosphate activity	Cell organization
Ta45379	ADP-ribosylation factor	TC337136	Os05g0489600	ADP-ribosylation factor 1 (ARF1)	Protein transport, ER to Golgi vesicle-mediated transport, small GTPase mediated signal transduction	G0:0015031	Intracellular, endomembrane system	Protein binding, GTP binding, nucleotide binding	Cell organization
Ta3263	ADP-ribosylation factor	TC280261, TC283075	Os11g0586900	ADP-ribosylation factor	Protein transport, ER to Golgi vesicle-mediated transport, small GTPase mediated signal transduction	G0:0015031	Intracellular, endomembrane system	Protein binding, GTP binding, nucleotide binding	Cell organization
Ta2291	ADP-ribosylation factor	TC278558, TC278370	Os05g0489600	ADP-ribosylation factor 1 (ARF1)	Protein transport, ER to Golgi vesicle-mediated transport, small GTPase mediated signal transduction	G0:0015031	Intracellular, endomembrane system	Protein binding, GTP binding, nucleotide binding	Cell organization
Ta9438	Phosphatidylinositol transfer-like protein	TC305200	Os05g0545000	Phosphatidylinositol transfer-like protein IV	Transport	GO:0006810	Intracellular	phosphatidylinositol transporter activity	Cell organization
Ta50448	Aquaporin protein (PIP1)	TC319367, TC289308	Os02g0666200	Aquaporin	Transport	GO:0006810	Membrane, integral to membrane	Transporter activity	Cell organization
Ta39348	Similar to Nucleobase-ascorbate transporter 6 (permease)	TC281137	Os09g0381100	Xanthine/uracil/vitamin C permease family protein	Transport	GO:0006810	Membrane	Transmembrane transporter activity	Cell organization
Ta11216	mitochondrial substrate carrier family protein	TC35910	Os05g0585900	Putative peroxisomal Ca-dependent solute carrier	Transport	GO:0006810	Membrane, mitochondrial inner membrane	Binding, transporter activity	Cell organization
Ta3317	Small basic membrane integral protein	TC293707, TC291019	Os01g0182200	Similar to small basic membrane integral protein ZmSIP1-2	Transport	GO:0006810	Membrane, integral to membrane	Transporter activity	Cell organization
Ta7147	Vesicle-associated membrane protein 727	TC300844, TC281554	Os08g0558600	Vesicle-associated membrane protein 727 (AtVAMP727)	Transport, vescicle-mediated transport	GO:0006810	Membrane, integral to membrane	Transporter activity	Cell organization
Ta2776	similar to RNase L inhibitor-like protein	TC278756, TC314244	Os11g0546000	RNase L inhibitor-like protein	Transport, protein folding	GO:0006810	Unknown	ATP-binding, ATPase activity, Electron carrier activity (ABC transporter)	Cell organization
Ta18498	Root hair defective 3 GTP-binding family protein	TC302190	Os01g0575000	Root hair defective 3 GTP-binding family protein	Transport (ER to Golgi vesicle-mediated transport), actin cytoskeleton organization and biogenesis	GO:0006810 (GO:0006888)	Cytoplasm, Endoplasmic reticulum	GTP binding	Cell organization
Ta6589	Vacuolar proton-ATPase subunit-like protein	TC282057	Os03g0251500	Vacuolar proton-ATPase subunit-like protein	Proton transport	GO:0015992	Membrane	ATPase activity	Cell organization
Ta53967	Vacuolar ATP synthase 16 kDa proteolipid subunit	TC292895, TC344391	Os12g0168900	Vacuolar ATP synthase 16 kDa proteolipid subunit (EC 3.6.3.14)	Proton transport (ATP synthesis coupled proton transport)	GO:0015992 (GO:0015985)	Membrane, proton transporting two-sector ATPase complex	Hydrogen ion transporting ATPase activity, rotational mechanism	Cell organization
Ta20945	Vacuolar ATP synthase subunit d	TC312629	Os01g0587000	Vacuolar ATP synthase subunit d (EC 3.6.3.14)	Proton transport ( ATP synthesis coupled proton transport)	GO:0015992 (GO:0015985)	Membrane, proton transporting two-sector ATPase complex	Hydrogen ion transporting ATPase activity, rotational mechanism	Cell organization
Ta54926	Acyl-CoA-binding protein	TC319070, TC320922	Os08g0162800	Putative acyl-CoA-binding protein	Lipid transport	GO:0006810	cytosol	acyl-CoA binding	Cell organization
Ta48516	Thioredoxin H	TC302877, TC309467	Os05g0508500	Thioredoxin H	Cell redox homeostasis	GO:0045454	Cytosol	Electron carrier activity, protein disulphide oxidoreductase activity	Cell organization
Ta44405	beta-tubulin 4 (Tubb4)	TC278209	Os03g0780600	Tubulin beta-1 chain (Beta-1 tubulin)	Cytoskeleton organization and biogenesis (microtubule-based process), protein polymerization	GO:0007010 (GO:0007017)	Microtubule, protein complex	GTPase activity, GTP binding, nucleotide binding, structural molecule activity	Cell organization
Ta54773	Tubulin beta-3 chain (Beta-3 tubulin)	TC326850	Os06g0671900	Tubulin beta-3 chain (Beta-3 tubulin)	Cytoskeleton organization and biogenesis (microtubule-based process), protein polymerization	GO:0007010 (GO:0007017)	Microtubule, protein complex	GTPase activity, GTP binding, nucleotide binding, structural molecule activity	Cell organization
Ta54277	Actin depolymerisation factor/cofilin -like	TC283935, TC280961, TC339788	Os03g0243100	Actin-depolymerizing factor 5 (ADF-5)	Cytoskeleton organization and biogenesis (actin filament organization)	GO:0007010 (GO:0007015)	Intracellular	Actin binding	Cell organization
Ta38797	similar to histone H3 [Arabidopsis thaliana]	TC290356, TC280404, TC313660	Os03g0390600	Histone H3.3	Chromosome organization and biogenesis, Nucleosome assembly	GO:0051276	Nucleus, nucleosome	DNA binding	Cell organization
Ta4428	WD-40 repeat family protein	TC298913	Os03g0254700	WD-40 repeat protein-like	Cell differentiation	GO:0030154	Endomembrane system	Unknown	Development
Ta24120	Similar to ATBI-1 (ARABIDOPSIS BAX INHIBITOR 1)	TC300189	Os02g0125300	Bax inhibitor-1 (BI-1) (OsBI-1)	Negative regulator of apoptosis	GO:0043066	Membrane, integral to membrane	Unknown	Development
Ta50501	similar to cytochrome c1	TC304101	Os01g0935700	Cytochrome c1	Electron transport chain (mitochondrial electron transport, ubiquinol to cytochrome c)	GO:0022900 (GO:0006122)	Mitochondrion, mitochondrial respiratory chain	Electron carrier activity, heme binding	Energy
Ta54512	cytochrome b5 family protein	TC284040, TC283036, TC284818	Os01g0971500	Putative Cytochrome b5	Electron transport	GO:0022900	Unknown	Heme binding, transition metal ion binding	Energy
Ta4045	ubiquinol-cytochrome C reductase iron-sulfur subunit	TC350975, TC327386	Os04g0398500	Ubiquinol-cytochrome c reductase iron-sulfur subunit	Electron transport (mitochondrial electron transport, ubiquinol to cytochrome c)	GO:0022900 (GO:0006122)	Mitochondrion, membrane	oxidoreductase activity, ubiquinol-cytochrome-c reductase activity	Energy
Ta56745	Ubiquinol-cytochrome C reductase complex 14kD subunit	TC294926, TC286754, TC292356	Os07g0205000	Cytochrome-C reductase 14 kDa subunit (EC 1.10.2.2)	Electron transport chain (mitochondrial electron transport, ubiquinol to cytochrome c)	GO:0022900 (GO:0006122)	Mitochondrion	Ubiquinol-cytochrome-c reductase	Energy
Ta9617	NADH-ubiquinone oxidoreductase	TC281936, TC278233	Os03g0774200	NADH-ubiquinone oxidoreductase subunit 8 (EC 1.6.5.3)	Electron transport (mitochondrial electron transport, NADH to ubiquinone)	GO:0022900 (GO:0006120)	Mitochondrion	Electron carrier activity, NADH deydrogenase activity	Energy
Ta6902	NADH-ubiquinone oxidoreductase B18 subunit	TC285216	Os03g0129900	NADH-ubiquinone oxidoreductase B18 subunit family protein	Electron transport (mitochondrial electron transport, NADH to ubiquinone)	GO:0022900 (GO:0006120)	Mitochondrion	NADH dehydrogenase (ubiquinone) activity	Energy
Ta54851	Glutamine synthetase	TC278324, TC295960	Os02g0735200	Glutamine synthetase	Amino acid metabolic process [amino acid biosynthetic process (glutamine)]	GO:006520(GO:0008652)	Cytosol	Glutamate synthase activity, glutamate-ammonia ligase activity	Metabolism
Ta54103	carbamoyl-phosphate synthase (glutamine-hydrolyzing)	TC278716, TC280640	OSJNBb0060O16.25-2	Putative carbamoyl-phosphate synthetase small subunit	Amino acid metabolic process [amino acid biosynthetic process (arginine, glutamine)]	GO:006520(GO:0008652)	Chloroplast	Catalytic and ligase activity, carbamoyl-phosphate synthase activity	Metabolism
Ta14631	acetolactate synthase 2 catalytic subunit	TC339560	Os02g0510200	Acetohydroxyacid synthase	Amino acid metabolic process [amino acid biosynthetic process (branched chain family amino acid biosynthetic process)]	GO:006520(GO:0008652)	Chloroplast	acetolactate synthase activity	Metabolism
Ta49088	Putative aminotransferase	TC300155	Os03g0299900	Aminotransferase, class I and II domain containing protein	Amino acid metabolic process (lysine biosynthetic process via diaminopimelate)	GO:006520(GO:0009089)	Chloroplast, chloroplast stroma	Transaminase activity, transferase activity (transferring nitrogenous groups)	Metabolism
Ta9466	Plastidic aspartate aminotransferase	TC316069, TC282364	Os02g0797500	Plastidic aspartate aminotransferase	Amino acid metabolic process (asparagine catabolic process)	GO:006520(GO:0006530)	Chloroplast, plastid	Transaminase activity, transferase activity (transferring nitrogenous groups)	Metabolism
Ta9436	aspartate aminotransferase	TC281083, TC278201	Os01g0178000	Aminotransferase, class I and II domain containing protein	Amino acid metabolic process (asparagine catabolic process)	GO:006520(GO:0006530)	Unknown	Transaminase activity, transferase activity (transferring nitrogenous groups)	Metabolism
Ta2907	Methylmalonate-semialdehyde dehydrogenase	TC296475, TC318569	Os07g0188800	Methylmalonate-semialdehyde dehydrogenase [acylating], mitochondrial precursor (EC 1.2.1.27)	Amino acid metabolic process (valine metabolic process)	GO:006520(GO:0006573)	Mitochondrion	Methylmalonate-semialdehyde dehydrogenase (acylating activity)	Metabolism
Ta14585	succinyl-CoA ligase (GDP-forming) beta-chain	TC343806	Os02g0621700	Succinyl-CoA ligase [GDP-forming] beta-chain mitochondrial precursor (EC 6.2.1.4)	Tricarboxylic acid cycle	GO:0006099	Mitochondrion	succinate-CoA ligase (GDP-forming) activity	Metabolism
Ta23753	similar to SDH2-1 (succinate dehydrogenase 2-1) (Arabidopsis thaliana)	TC298320	Os08g0120000	Succinate dehydrogenase iron-protein subunit	Tricarboxylic acid cycle	GO:0006099	Membrane, mytochondrion	Electron carrier activity, oxidureductase activity	Metabolism
Ta54848	Malate dehydrogenase, glyoxysomal precursor	TC295631, TC280024	Os12g0632700	putative glyoxysomal malate dehydrogenase	Tricarboxylic acid cycle	GO:0006099	Mitochondrion, peroxisome	Malate dehydrogenase activity, lactate dehydrogenase activity	Metabolism
Ta53937	Cytosolic malate dehydrogenase	TC300803, TC279938	Os10g0478200	Cytosolic malate dehydrogenase (EC 1.1.1.37)	Tricarboxylic acid cycle	GO:0006099	Cytoplasm	Malate dehydrogenase activity, lactate dehydrogenase activity	Metabolism
Ta56347	malate dehydrogenase	TC281142, TC320982, TC278653	Os05g0574400	Malate dehydrogenase	Tricarboxylic acid cycle	GO:0006099	Mitochondrion	Malate dehydrogenase activity, lactate dehydrogenase activity	Metabolism
Ta1698	NADP-isocitrate dehydrogenase	TC283369, TC282416	Os01g0654500	NADP-isocitrate dehydrogenase	Glyoxylate cycle, isocitrate metabolic process	GO:0006097, GO:0006102	Unknown	Isocitrate dehydrogenase (NADP+) activity, metal ion binding, oxidoreductase activity	Metabolism
Ta30797	similar to phosphogluconate dehydrogenase	TC279294, TC284282	Os02g0562700	Gamma hydroxybutyrate dehydrogenase	Glucose catabolic process (pentose-phosphate shunt)	GO:0006007 (GO:0006098)	Unknown	phosphogluconate dehydrogenase (decarboxylating) activity	Metabolism
Ta54521	Cytosolic 6-phosphogluconate dehydrogenase	TC310800	Os06g0111500	Cytosolic 6-phosphogluconate dehydrogenase	Glucose catabolic process (pentose-phosphate shunt)	GO:0006007 (GO:0006098)	Unknown	Phosphogluconate dehydrogenase (decarboxylating) activity	Metabolism
Ta27753	Triosephosphate isomerase, cytosolic	TC286703, TC279932	Os01g0147900	Triosephosphate isomerase, cytosolic (EC 5.3.1.1)	Glucose catabolic process (glycolysis)	GO:0006007 (GO:0006096)	Cytoplasm	triose-phosphate isomerase activity	Metabolism
Ta605	Phosphoglyceromutase	TC318399, TC316493	Os01g0817700	Phosphoglycerate mutase (EC 5.4.2.1)	Glucose catabolic process (glycolysis)	GO:0006007 (GO:0006096)	Cytoplasm	Phosphoglycerate mutase activity, isomerase activity, metal ion binding	Metabolism
Ta30768	Glyceraldehyde-3-phosphate dehydrogenase (GAPDH)	TC304401, TC348958, TC310664, TC326825	Os08g0126300	Glyceraldehyde-3-phosphate dehydrogenase, cytosolic	Glucose catabolic process (glycolysis)	GO:0006007 (GO:0006096)	Cytoplasm	Glyceraldehyde-3-phosphate dehydrogenase activity	Metabolism
Ta7955	Pyruvate kinase family protein	TC289970, TC284791	Os11g0148500	Pyruvate kinase family protein	Glucose catabolic process (glycolysis)	GO:0006007 (GO:0006096)	Unknown	Pyruvate kinase activity	Metabolism
Ta54007	Fatty acid desaturase	TC279235, TC294771	Os02g0716500	Delta-12 fatty acid desaturase	Lipid metabolic process (fattyacid biosynthetic process)	GO:0006629 (GO:0006633)	Membrane	Oxidureductase activity, delta12-fatty acid dehydrogenase activity, omega-6 fatty acid desaturase activity	Metabolism
Ta9124	Uncharacterized protein similar to Saposin	TC278767, TC277952	P0701D05.24	Putative uncharacterized protein	Lipid metabolic process (sphingolipid metabolic process)	GO:0006629 (GO:0006665)	Lysosome, endomembrane system	Unknown	Metabolism
Ta54447	Acetyl-CoA acyltransferase	TC279279, TC283613	Os02g0817700	Acetyl-CoA acyltransferase	Lipid metabolic process (fattyacid biosynthetic process)	GO:0006629 (GO:0006633)	Peroxisome	acetyl-CoA C-acyltransferase activity	Metabolism
Ta54175	Sterol desaturase family protein	TC283390, TC279390	Os11g0707600	Sterol desaturase family protein	Lipid metabolism (sterol biosynthetic process)	GO:0006629 (GO:0016126)	Membrane	Catalytic activity, C-4 methylsterol oxidase activity	Metabolism
Ta9121	tropinone reductase / tropine dehydrogenase, putative	TC282272, TC279707	Os03g0268900	3-ketoacyl-(acyl-carrier-protein) reductase	Metabolic process	GO:0008152	Unknown	Oxiridoreductase activity	Metabolism
Ta54045	Aldehyde dehydrogenase	TC284017	Os06g0270900	Aldehyde dehydrogenase	Metabolic process	GO:0008152	Mytochondrium	Oxidureductase activity	Metabolism
Ta2200	Tetrahydrofolate dehydrogenase/cyclohydrolase	TC287762	Os05g0150800	Methenyltetrahydrofolate cyclohydrolase (EC 3.5.4.9)	Water-soluble vitamin biosynthetic process (folic acid and derivative biosynthetic process)	GO:0042364 (GO:0009396)	Unknown	Catalytic activity	Metabolism
Ta54940	Similar to Riboflavin biosynthesis protein ribAB	TC280874	Os02g0572400	3,4-dihydroxy-2-butanone 4- phosphate synthase	Water-soluble vitamin biosynthetic process (riboflavin biosynthetic process)	GO:0042364 (GO:0009231 )	Chloroplast	3,4-dihydroxy-2-butanone-4-phosphate synthase activity, GTP cyclohydrolase II activity	Metabolism
Ta53919	S-adenosylmethionine decarboxylase	TC320440, TC279487	Os04g0498600	S-adenosylmethionine decarboxylase (SAMDC)	Polyamine biosynthetic process (Spermine and spermidine biosynthetic process)	GO:0006596 (GO:0006597,GO:0008295)	Unknown	Adenosylmethionine decarboxylase activity	Metabolism
Ta48373	oxidoreductase, 2OG-Fe(II) oxygenase family protein	TC298402, TC292597	Os01g0188100	Putative oxidoreductase	alkaloid biosynthetic process	GO:0009821	Unknown	Iron ion bindind, oxidureducyase activity	Metabolism
Ta14460	Similar to Putative DNA repair protein RAD23-4	TC352288	Os09g0407200	RAD23 protein homolog	DNA metabolic process (nucleotide-excision repair)	GO:0006259(GO:0006289)	Nucleus	Damaged DNA binding	Metabolism
Ta2372	Similar to DNA repair protein RAD23, putative [Arabidopsis thaliana]	TC294651	Os06g0264300	Putative RAD23 protein	DNA metabolic process (nucleotide-excision repair)	GO:0006259(GO:0006289)	Nucleus	Damaged DNA binding	Metabolism
Ta35966	Activator of Hsp90 ATPase	TC293912, TC281973, TC291020	Os08g0464000	Putative activator of Hsp90 ATPase homolog 1	Protein folding	GO:0006457	Cytoplasm	Chaperon activator activity, chaperon binding, ATPase activator activity	Posttranslational modification (protein turnover)
Ta35497	Peptidyl-prolyl cis-trans isomerase (PPIase) (Rotamase) (Cyclophilin)	TC348130, TC348051, TC352472	Os02g0121300	Peptidyl-prolyl cis-trans isomerase (EC 5.2.1.8)	Protein folding	GO:0006457	Unknown	Peptidyl-prolyl cis-trans isomerase activity	Posttranslational modification (protein turnover)
Ta713	Chaperonin GroEL (HSP60 family)	TC317092, TC325813	OSJNBa0033P04.2	putative rubisco subunit binding-protein alpha subunit	Protein folding	GO:0006457	Chloroplast	Protein binding, unfolded protein binding, ATP binding	Posttranslational modification (protein turnover)
Ta30069	DNAJ heat shock N-terminal domain-containing protein	TC305051, TC287239	OJ1014_G12.16	DnaJ-like protein	Protein folding	GO:0006457	Unknown	Chaperon activator activity, unfolded protein binding	Posttranslational modification (protein turnover)
Ta50503	Ubiquitin	TC278495, TC296829, TC280981	Os04g0628100	Polyubiquitin 6	Ubiquitin-dependent protein catabolic process, ubiquitin cycle	GO:0006511, GO:0006512	Cytoplasmic membrane bound vesicle	Protein binding	Posttranslational modification (protein turnover)
Ta56067	ubiquitin conjugating enzyme/ ubiquitin-like activating enzyme	TC284524, TC342358	Os02g0261100	Ubiquitin-conjugating enzyme OsUBC5b	Ubiquitin-dependent protein catabolic process, ubiquitin cycle	GO:0006511, GO:0006512	Unknown	Ubiquiitin-protein ligase activity	Posttranslational modification (protein turnover)
Ta54238	Ubiquitin-conjugating enzyme E2	TC295800, TC289972, TC289612	Os08g0374100	Ubiquitin-conjugating enzyme E2	Ubiquitin-dependent protein catabolic process, ubiquitin cycle	GO:0006511, GO:0006512	Unknown	Ubuitin-protein ligasr activity	Posttranslational modification (protein turnover)
Ta55251	Ubiquitin activating enzyme (E1)	TC278161, TC278478	Os11g0106400	Ubiquitin-activating enzyme E1	Ubiquitin-dependent protein catabolic process, ubiquitin cycle	GO:0006511, GO:0006512	Unknown	Ubiquitin activating enzyme activity, ubiquitin-protein ligase activity	Posttranslational modification (protein turnover)
Ta24654	Ubiquitin-conjugating enzyme	TC284524, TC342358	Os02g0261100	Ubiquitin-conjugating enzyme OsUBC5b	Ubiquitin-dependent protein catabolic process, ubiquitin cycle	GO:0006511, GO:0006512	Unknown	Ubiquiitin-protein ligase activity	Posttranslational modification (protein turnover)
Ta55221	Ubiquitin-like protein	TC314380, TC311316	Os11g0145400	Ubiquitin-like protein 5	Ubiquitin-dependent protein catabolic process, ubiquitin cycle	GO:0006511, GO:0006512	Unknown	Unknown	Posttranslational modification (protein turnover)
Ta55216	26S proteasome regulatory complex subunit p42D	TC278147, TC305012	Os02g0199900	26S proteasome regulatory particle triple-A ATPase subunit 4	Ubiquitin-dependent protein catabolic process, ubiquitin cycle	GO:0006511, GO:0006512	Nucleus, cytoplasm, cytosol, protein complex	ATP binding, hydrolase activity, nucleotide binding, nucleoside-triphosphate activity	Posttranslational modification (protein turnover)
Ta21374	26S protease regulatory subunit 6B homolog	TC362816, TC279367, TC317585	Os02g0325100	Putative 26S proteasome regulatory particle triple-A ATPase subunit3	Ubiquitin-dependent protein catabolic process, ubiquitin cycle	GO:0006511, GO:0006512	nucleus, cytoplasm, protein complex	ATP binding, Nucleoside-triphosphate activity	Posttranslational modification (protein turnover)
Ta20028	Proteasome subunit alpha type 7	TC348756, TC329967	Os08g0548900	Proteasome subunit alpha type 7	Ubiquitin-dependent protein catabolic process, ubiquitin cycle	GO:0006511, GO:0006512	Proteasome core complex, nucleus	Peptidase activity	Posttranslational modification (protein turnover)
Ta22845	ATP-dependent 26S proteasome regulatory subunit	TC353778	Os06g0173100	26S protease regulatory subunit 6A	Ubiquitin-dependent protein catabolic process, ubiquitin cycle	GO:0006511, GO:0006512	nucleus, cytoplasm, protein complex	ATP binding, Nucleoside-triphosphate activity	Posttranslational modification (protein turnover)
Ta55217	ATP-dependent 26S proteasome regulatory subunit	TC283534, TC293531	Os06g0192600	26S protease regulatory subunit 7	Ubiquitin-dependent protein catabolic process, ubiquitin cycle	GO:0006511, GO:0006512	Nucleus, cytoplasm, cytosol, protein complex	ATP binding, hydrolase activity, nucleotide binding, nucleoside-triphosphate activity	Posttranslational modification (protein turnover)
Ta6752	Ubiquitin fusion-degradation protein	TC286872	Os01g0534800	Ubiquitin fusion degradation protein UFD1	Ubiquitin-dependent protein catabolic process, ubiquitin cycle	GO:0006511, GO:0006512	Intracellular	Peptidase activity	Posttranslational modification (protein turnover)
Ta54768	26S proteasome non-ATPase regulatory subunit 4	TC282885	Os03g0243300	26S proteasome non-ATPase regulatory subunit 4	Ubiquitin-dependent protein catabolic process, ubiquitin cycle	GO:0006511, GO:0006512	Proteasome complex, cytosol	Proteasome regulatory particle, base subcomplex	Posttranslational modification (protein turnover)
Ta14021	20S proteasome beta2 subunit	TC295258, TC279118, TC289731	Os05g0187000	20S proteasome beta2 subunit	Ubiquitin-dependent protein catabolic process, ubiquitin cycle	GO:0006511, GO:0006512	Proteasome core complex, cytosol	Endopeptidase activity	Posttranslational modification (protein turnover)
Ta3079	Cullin, a subunit of E3 ubiquitin ligase	TC299432	Os05g0149600	Putative cullin 1	Ubiquitin-dependent protein catabolic process, ubiquitin cycle	GO:0006511, GO:0006512	Cytoplasm, nucleus, condensed nuclear chromosome	Protein binding	Posttranslational modification (protein turnover)
Ta55891	Small ubiquitin-related modifier (SUMO) protein	TC298313, TC301511	Os01g0918200	Putative SUMO protein	Protein sumoylation	GO:0016925	Cytoplasm, nucleus	Protein binding	Posttranslational modification (protein turnover)
Ta3501	Peptidase M41 domain containing protein	TC289392	Os01g0574500	Peptidase M41 domain containing protein	Proteolysis	GO:0006508	Membrane	ATP binding, Nucleoside-triphosphate activity, metalloendopeptidase activity	Posttranslational modification (protein turnover)
Ta56621	Similar to COP9 signalosome complex subunit 2	TC280779, TC305875	Os01g0279200	COP9 signalosome complex subunit 2	Proteolysis	GO:0006508	Nucleus, cytoplasm, signalosome	Binding, molecule interaction	Posttranslational modification (protein turnover)
Ta5246	membrane alanine aminopeptidase family protein	TC306228, TC277697, TC285290	Os02g0218200	Peptidase M1, membrane alanine aminopeptidase	Proteolysis	GO:0006508	Plasma membrane	Membrane alanyl aminopeptidase activity, metallopeptidese activity	Posttranslational modification (protein turnover)
Ta3467	Peptidase S33, proline iminopeptidase 1 family protein	TC281442, TC290326	Os05g0513900	Peptidase S33, proline iminopeptidase 1 family protein	Proteolysis	GO:0006508	Cytoplasm	Hydrolase activity, prolyl aminopeptidase activity	Posttranslational modification (protein turnover)
Ta28356	Peptidase M24 family protein	TC290849, TC289022	Os05g0350500	Peptidase M24 family protein	Proteolysis	GO:0006508	Unknown	metalloexopeptidase activity	Posttranslational modification (protein turnover)
Ta2421	Peptidase M20 family protein	TC317327, TC295593	Os02g0690800	Peptidase M20 family protein	Proteolysis	GO:0006508	Unknown	Hydrolase activity, metalloexopeptidase activity	Posttranslational modification (protein turnover)
Ta2059	Oligopeptidase A	TC351181, TC279529	Os02g0830100	Oligopeptidase A	Proteolysis	GO:0006508	Unknown	Metalloexopeptidase activity, hydrolase activity	Posttranslational modification (protein turnover)
Ta55512	cathepsin B-like cysteine protease	TC311052, TC278654	Os05g24550	cathepsin B-like cysteine protease	Proteolysis	GO:0006508	Endomembrane system	Cysteine-type peptidase and endopeptidase activity, hydrolase activity	Posttranslational modification (protein turnover)
Ta55103	40S ribosomal protein S13	TC298220	Os08g0117300	40S ribosomal protein S13	Translation (ribosome biogenesis and assembly)	GO:0006412(GO:0042254)	Ribosome, ribonucleoprotein complex	structural constituent of ribosome	Protein synthesis
Ta27771	60S ribosomal protein L18a-1	TC363506, TC298941	Os05g0565000	Putative 60S ribosomal protein L18a	Translation (ribosome biogenesis and assembly)	GO:0006412(GO:0042254)	Ribosome, ribonucleoprotein complex	structural constituent of ribosome	Protein synthesis
Ta55901	60S ribosomal protein L36 (RPL36B)	TC315318, TC320306	Os01g0840700	60S ribosomal protein L36	Translation (ribosome biogenesis and assembly)	GO:0006412(GO:0042254)	ribosome	structural constituent of ribosome	Protein synthesis
Ta54208	Ribosomal protein S28	TC318553, TC322780, TC352193	Os10g0411700	Ribosomal protein S28	Translation (ribosome biogenesis and assembly)	GO:0006412(GO:0042254)	Ribosome	Structural constituent of ribosome	Protein synthesis
Ta55238	Ribosomal protein L32	TC308696	Os09g0502000	60S ribosomal protein L32A	Translation (ribosome biogenesis and assembly)	GO:0006412(GO:0042254)	Ribosome	Structural constituent of ribosome	Protein synthesis
Ta54141	60S ribosomal protein L12	TC308022	Os02g0699600	60S ribosomal protein L12	Translation (ribosome biogenesis and assembly)	GO:0006412(GO:0042254)	Ribosome, ribonucleoprotein complex	structural constituent of ribosome	Protein synthesis
Ta54280	Translation initiation factor SUI1 family protein	TC297312, TC338691	Os05g0498400	Translation initiation factor SUI1 family protein	Translation initiation	GO:0006413	Unknown	Translation initiation factor activity	Protein synthesis
Ta54651	Eukaryotic translation initiation factor 3 subunit	TC281640, TC278271	Os04g0376500	Eukaryotic translation initiation factor 3 subunit (eIF-3 gamma)	Translation initiation	GO:0006413	Eukaryotic translation initiation factor 3 complex	Translation initiation factor activity	Protein synthesis
Ta25035	Translation initiation factor IF5	TC291738, TC289153	Os09g0326900	putative eukaryotic translation initiation factor 5	Translational initiation	GO:0006413	Unknown	Translation initiation factor activity	Protein synthesis
Ta15761	Translation initiation factor SUI1 family protein	TC345344, TC294587, TC294417	Os05g0498400	Translation initiation factor SUI1 family protein	Translation initiation	GO:0006413	Unknown	Translation initiation factor activity	Protein synthesis
Ta746	eukaryotic translation initiation factor SUI1	TC284023, TC285217, TC287623	Os07g0529800	Protein translation factor SUI1 homolog	Translation initiation	GO:0006413	Unknown	Translation initiation factor activity	Protein synthesis
Ta14227	Eukaryotic translation initiation factor 1A	TC332596	Os06g0342200	Eukaryotic translation initiation factor 1A	Translation initiation	GO:0006413	Unknown	Translation initiation factor activity	Protein synthesis
Ta1092	Translation initiation factor SUI1	TC283551, TC291150	P0498B01.19	Translation initiation factor SUI1 protein family	Translation initiation	GO:0006413	Unknown	Translation initiation factor activity	Protein synthesis
Ta54575	Eukaryotic initiation factor 4A (eIF4A)	TC293542, TC308108	Os06g0701100	Eukaryotic initiation factor 4A (eIF4A)	Translation initiation	GO:0006413	Unknown	Translation initiation factor activity	Protein synthesis
Ta53964	Translation elongation factor EF-1alpha (GTPase)	TC279148	Os03g0177400	elongation factor 1-alpha (EF-1a)	Translational elongation	GO:0006414	Cytoplasm	Translational elongation factor activity, nucleotide binding, GTP binding, GTPase activity	Protein synthesis
Ta659	Translation elongation factor 1 alpha-subunit	TC288390	Os03g0177400	elongation factor 1-alpha (EF-1a)	Translational elongation	GO:0006414	Cytoplasm	Translational elongation factor activity, nucleotide binding, GTP binding, GTPase activity	Protein synthesis
Ta55818	similar to DEAD box RNA helicase	TC278573, TC315501	Os03g0805200	RNA helicase	RNA metabolic process	GO:0016070	Nucleus, cytoplasm	ATP-dependent helicase activity,	RNA processing
Ta55929	small nuclear ribonucleoprotein G	TC309278, TC323753	Os03g0410900	Putative small nuclear ribonucleoprotein polypeptide G	mRNA metabolic process	GO:0000245	nucleus, small ribonucleoprotein complex	unknown	RNA processing
Ta30549	U2 snRNP auxiliary factor, small subunit	TC300989	Os05g0564200	U2 snRNP auxiliary factor, small subunit	nuclear mRNA splicing	GO:0000398	Nucleus	Nucleic acid binding, RNA binding	RNA processing
Ta3078	KH, type 1 domain containing protein	TC278645	Os03g0376800	Unknown	RNA metabolic process	GO:0016070	Unknow	Nucleic acid (RNA) binding	RNA processing
Ta40979	Glycine-rich RNA-binding protein	TC284964, TC331438	Os10g0321700	Glycine-rich RNA-binding protein	RNA metabolic process	GO:0016070	Mitochondrion	RNA binding	RNA processing
Ta30799	RNA-binding glycine rich protein	TC355766	Os08g0139000	RNA-binding glycine rich protein (RGP-2)	RNA metabolic process	GO:0016070	Unknown	Nucleic acid (RNA) binding	RNA processing
Ta36604	similar to KH domain-containing protein	TC280202	P0685G12.4	Putative KH domain protein	Unknown		Unknown	Nucleic acid (RNA) binding	RNA processing
Ta54660	similar to Auxin-binding protein 1 precursor (ERABP1)	TC313862, TC300340	Os12g0529400	Auxin-binding protein 4 precursor (ABP)	Hormone-mediated signalling (auxin mediated signaling pathway)	GO:0009755(GO:0009734)	Endoplasmic reticulum	Auxin binding, receptor activity	Signal transduction
Ta55261	TaWIN1, member of 14-3-3 protein family	TC282481	Os11g0546900	14-3-3-like protein GF14-D	Hormone-mediated signalling (brassinosteroid mediated signaling pathway)	GO:0009755(GO:0009742)	Intracellular	Protein binding, protein phosphorylated amino acid binding	Signal transduction
Ta55661	Calmodulin	TC296326, TC283124	Os03g0319300	Calmodulin TaCaM1-1	Second-messenger signaling cascade (calcium-mediated signaling)	GO:0019932(GO:0019722)	Unknown	Calcium ion binding	Signal transduction
Ta14173	similar to calmodulin	TC282606	Os08g0117400	Putative calmodulin	Second-messenger signaling cascade (calcium-mediated signaling)	GO:0019932(GO:0019722)	Unknown	Calcium ion binding, kinase activity	Signal transduction
Ta9084	Ser/Thr-type protein kinase	TC297832, TC288369	Os03g0334000	Ser/Thr-type protein kinase	Protein kinase cascade	GO:0007243	Nucleus	Protein kinase activity, ATP binding, transferase activity	Signal transduction
Ta48370	Serine/threonine protein phosphatase 2A	TC287197, TC279485	Os02g0224200	Ser/Thr specific protein phosphatase 2A B regulatory subunit beta isoform	Protein kinase cascade	GO:0007243	protein phosphatase type 2A complex	protein phosphatase type 2A regulator activity	Signal transduction
Ta181	casein kinase II alpha chain, putative	TC278472	Os07g0114400	Casein kinase II alpha subunit	Protein kinase cascade	GO:0007243	Unknown	Protein kinase activity, ATP binding, transferase activity	Signal transduction
Ta5905	protein kinase-like family protein	TC295748, TC334201	Os03g0793500	Casein kinase-like protein	Protein kinase cascade	GO:0007243	Unknown	Kinase activity	Signal transduction
Ta50460	Protein Kinase	TC293869, TC288467	Os06g0715400	calcium-dependent protein kinase CPK1 adapter protein 2-like	Protein kinase cascade	GO:0007243	Unknown	Kinase activity	Signal transduction
Ta54881	Similar to Ras-related protein ARA-5	TC278818, TC283377	Os01g0558600	Ras-related protein RIC1	Small GTPase mediated signal transduction	GO:0007264	Endomembrane system	GTP binding	Signal transduction
Ta55771	RAB6; GTP binding	TC278437	Os07g0496000	GTP-binding protein Rab6	Small GTPase mediated signal transduction	GO:0007264	Membrane	GTP binding	Signal transduction
Ta54948	Rab GTPase homolog (Rab7 subfamily); GTP binding	TC278352, TC303984	Os05g0516600	Putative GTP-binding protein Rab7a	Small GTPase mediated signal transduction	GO:0007264	Intracellular	GTP binding	Signal transduction
Ta11121	similar to GTP-binding family protein	TC300953, TC320813	Os03g0352400	Nucleolar GTP-binding protein 2	Small GTPase mediated signal transduction	GO:0007264	Intracellular	GTP binding	Signal transduction
Ta13189	CW-type Zn-finger domain containing protein	TC277449, TC278624, TC282990	Os09g0494300	CW-type Zn-finger domain containing protein, putative methyl-binding domain protein	Regulation of transcription (DNA methylation)	GO:0045449(GO:0006306)	Nucleus	DNA binding, DNA demethylase activity, zinc ion binding	Transcription
Ta54403	similar to ATMBF1B/MBF1B DNA binding / transcription coactivator	TC287870, TC283382	Os08g0366100	Transcrptional coactivator-like protein	Regulation of transcription (positive regulation of transcription)	GO:0045449(GO:0045941)	Nucleolus	DNA binding, transcription coactivator activity	Transcription
Ta46733	Ethylene responsive element binding factor 5 (Transcription factor)	TC353897	Os06g0194000	Ethylene responsive element binding factor 5	Regulation of transcription (regulation of transcription DNA-dependent)	GO:0045449(GO:0006355)	Nucleus	Transcription factor activity	Transcription
Ta50600	Basic-leucine zipper (bZIP) transcription factor	TC297823, TC306202	Os06g0622700	Basic-leucine zipper (bZIP) transcription factor domain containing protein	Regulation of transcription (regulation of transcription DNA-dependent)	GO:0045449(GO:0006355)	Nucleus	DNA binding, trancription factor activity	Transcription
Ta50569	DREB2A (DRE-BINDING PROTEIN 2A) transcription factor	TC277231, TC277181, TC291178	B1164G01.2	APETALA2/EREB domain containing protein	Regulation of transcription (regulation of transcription DNA-dependent)	GO:0045449(GO:0006355)	Nucleus	Transcription factor activity, DNA binding	Transcription
Ta54733	Protein of unknown function (DUF 866)	TC335842, TC286574	Os01g0565600	Protein of unknown function (DUF866)	Unknown		Unknown	Unknown	Unknown
Ta55841	Lung seven transmembrane receptor	TC291482, TC323292	Os01g0836800	Lung seven transmembrane receptor family protein	Unknown		Integral to membane	Receptor activity	Unknown
Ta28730	Integral membrane protein, similar to glutamate binding	TC322465, TC281311	Os03g0795800	Integral membrane protein, similar to glutamate binding	Unknown		Membrane, integral to membrane	Receptor activity, glutatamate binding	Unknown
Ta9463	Isocitrate lyase and phosphorylmutase family proteins	TC287766, TC277355, TC282601	Os04g0386600	Isocitrate lyase and phosphorylmutase family proteins	Unknown		Unknown	Catalytic activity	Unknown
Ta55433	ACT domain-containing protein	TC287006, TC285947	Os12g0152700	Amino acid-binding ACT domain containing protein	Unknown		Unknown	Amino acid binding	Unknown
Ta11446	Transcribed locus (Unknown protein)	TC364535, TC280886	Unknown	Unknown	Unknown		Unknown	Unknow	Unknown
Ta6698	hypothetical protein	TC322590, TC308912	Os09g0408000	Conserved hypothetical protein	Unknown		Unknown	Unknow	Unknown
Ta54448	Protein of unknown function (DUF52 family protein)	TC279558	Os08g0299000	Protein of unknown function DUF52 family protein	Unknown		Unknown	Unknow	Unknown
Ta39630	Dienelactone hydrolase family protein	TC295598, TC302398	Os01g0531500	carboxymethylenebutenolidase-like protein	Unknown		Unknown	Hydrolase activity	Unknown
Ta3614	ANTH domain containing protein	TC297149, TC296311	Os05g0549000	ANTH domain containing protein	Unknown		Unknown	Phospholipid binding	Unknown
Ta18520	Hypothetical protein	TC341608	Os07g0675200	Conserved hypothetical protein	Unknown		Unknown	Unknow	Unknown
Ta5250	Hypothetical protein	TC279349, TC294993	Os10g0477100	Hypothetical protein	Unknown		Unknown	Unknow	Unknown
Ta55325	Unknown protein	TC349850, TC284213	Os01g0752800	Putative uncharacterized protein	Unknown		Unknown	Unknown	Unknown
Ta23008	Reticulon family protein (ER-associated channel like-complexes)	TC290064, TC324465	Os05g0526400	Reticulon family protein	Unknown		Endoplasmic reticulum	Unknown	Unknown
Ta55670	hypothetical protein	TC295867	Os03g0263700	hypothetical protein	Unknown		Unknown	Unknown	Unknown
Ta53942	hypothetical protein	TC311239, TC290063	OSJNBb0056B16.13	unknown protein	Unknown		Unknown	Unknown	Unknown
Ta2965	Hypothetical protein	TC305178, TC315826	Os02g0224300	Hypothetical protein	Unknown		Unknown	Unknown	Unknown
Ta54271	Protein of unknown function (DUF298 family protein)	TC289262	Os06g0233400	Protein of unknown function DUF298 family protein (leucine zipper protein)	Unknown		Unknown	Unknown	Unknown
Ta3039	hypothetical protein	TC279961, TC285525	Os01g0612600	Protein of unknown function (DUF1644)	Unknown		Unknown	Unknown	Unknown
Ta56993	unknown protein	TC287491	Os05g0426200	unknown protein	Unknown		Unknown	Unknown	Unknown
Ta11401	hypothetical protein	TC339630, TC295151	Os11g0147100	Conserved hypothetical protein	Unknown		Unknown	Unknown	Unknown
Ta3309	hypothetical protein	TC349389	Os10g0551600	Conserved hypothetical protein	Unknown		Unknown	Unknown	Unknown
Ta54553	Similar to transcription factor homolog BTF3-like protein	TC328076, TC281881	Os10g0483000	Transcription factor homolog BTF3-like protein	Unknown		Unknown	Transcription factor activity	Unknown
Ta53889	hypothetical protein	TC317382, TC333515	Os03g40920	hypothetical protein	Unknown		Unknown	Unknown	Unknown
Ta10157	similar to WD-40 repeat family protein	TC291759	Os02g0721600	WD-repeat protein-like	Unknown		heterotrimeric G-protein complex	Unknown	Unknown
Ta2655	unknown protein	TC296876	Os01g0104400	Putative uncharacterized protein	Unknown		Unknown	Unknown	Unknown
Ta28371	unknown protein	TC313395, TC305296	Os08g0190800	Postsynaptic protein CRIPT	Unknown		Unknown	Unknown	Unknown
Ta54563	unknown protein	TC284526, TC329885, TC307493	Os05g0494500	Putative uncharacterized protein	Unknown		Unknown	Unknown	Unknown
Ta36617	unknown protein	TC290287, TC287723	Os09g0401300	unknown protein	Unknown		Unknown	Unknown	Unknown
Ta55312	unknown protein	TC284717	Os03g0812200	unknown protein	Unknown		Unknown	Unknown	Unknown
Ta56405	G10 protein homolog	TC279182	Os05g0446300	G10 protein homolog	Unknown		Nucleus	Zinc ion binding	Unknown
Ta54317	Hypothetical protein	TC303451, TC278950	Os11g0127700	Hypothetical protein	Unknown		Unknown	Unknown	Unknown
Ta47094	Protein of unknown function	TC289459, TC298093	Os11g0707700	Unknown protein	Unknown		Unknown	Unknown	Unknown
Ta7287	Hypothetical protein	TC288922, TC298224	Os03g0788200	Hypothetical protein	Unknown		Unknown	Unknown	Unknown
