# Supplementary material for: Identification and validation of reference genes for quantitative RT-PCR normalization in wheat
Source: BMC Mol Biol. 2009 Feb 20;10:11. doi: 10.1186/1471-2199-10-11 (PMC2667184; doi:10.1186/1471-2199-10-11)
Supplement: Additional file 5 — Level of expression of the 177 selected candidate reference genes determined on the basis of the number of EST sequences included in each UniGene cluster. File showing UniGene clusters and corresponding TC sequences of the 177 selected candidate reference genes of wheat sorted in ascending order on the basis of the number of EST sequences included in each UniGene cluster. [file 1471-2199-10-11-S5.xls]

## Sheet: Foglio1
UniGene cluster	Gene annotation	N of sequence UniGene	TIGR contig (TC)	TIGR frequency	Orthologous rice gene	Orthologous rice protein name	GO Biological Process	GO Cellular Component	GO Molecular Function	General Function
Ta659	Translation elongation factor 1 alpha-subunit	3026	TC288390	139/197	Os03g0177400	elongation factor 1-alpha (EF-1a)	Translational elongation	Cytoplasm	Translational elongation factor activity, nucleotide binding, GTP binding, GTPase activity	Protein synthesis
Ta53919	S-adenosylmethionine decarboxylase	2533	TC320440, TC279487	135/197	Os04g0498600	S-adenosylmethionine decarboxylase (SAMDC)	Spermidine biosynthetic process	Unknown	Adenosylmethionine decarboxylase activity	Metabolism
Ta35497	Peptidyl-prolyl cis-trans isomerase (PPIase) (Rotamase) (Cyclophilin)	2131	TC348130, TC348051, TC352472	135/197	Os02g0121300	Peptidyl-prolyl cis-trans isomerase (EC 5.2.1.8)	Protein folding	Unknown	Peptidyl-prolyl cis-trans isomerase activity	Posttranslational modification (protein turnover)
Ta30768	Glyceraldehyde-3-phosphate dehydrogenase (GAPDH)	1807	TC304401, TC348958, TC310664, TC326825	137/197	Os08g0126300	Glyceraldehyde-3-phosphate dehydrogenase, cytosolic	Glucose metabolic process, glycolysis	Cytoplasm	Glyceraldehyde-3-phosphate dehydrogenase activity	Metabolism
Ta53937	Cytosolic malate dehydrogenase	1368	TC300803, TC279938	127/197	Os10g0478200	Cytosolic malate dehydrogenase (EC 1.1.1.37)	Carbohydrayte metabolic process, glycolysis, malate metabolic process	Cytoplasm	Malate dehydrogenase activity, lactate dehydrogenase activity	Metabolism
Ta54171	Superoxide dismutase [Cu-Zn]	1316	TC317053, TC294760, TC297148	110/197	Os07g0665200	Superoxide dismutase [Cu-Zn] 4A	Superoxide metabolic process, response to oxidative stress	Cytoplasm	Antioxidant activity, copper, zinc superoxide dismutase activity	Biotic and abiotic stress related
Ta53891	Zn-finger, A20-like domain containing protein	1291	TC293469	126/197	Os06g0612800	OsSAP8, Zinc finger A20 and AN1 domain containing stress-associated protein 8	Stress response	Unknown	DNA binding, zinc ion binding	Biotic and abiotic stress related
Ta27753	Triosephosphate isomerase, cytosolic	1201	TC286703, TC279932	103/197	Os01g0147900	Triosephosphate isomerase, cytosolic (EC 5.3.1.1)	Glucose biosynthesis, glycolysis	Cytoplasm	triose-phosphate isomerase activity	Metabolism
Ta45379	ADP-ribosylation factor	1180	TC337136	118/197	Os05g0489600	ADP-ribosylation factor 1 (ARF1)	Protein transport, ER to Golgi vesicle-mediated transport, small GTPase mediated signal transduction	Intracellular, endomembrane system	Protein binding, GTP binding, nucleotide binding	Cell organization
Ta50503	Ubiquitin	1088	TC278495, TC296829, TC280981	72/197	Os04g0628100	Polyubiquitin 6	Protein modification	Cytoplasmic membrane bound vesicle	Protein binding	Posttranslational modification (protein turnover)
Ta53964	Translation elongation factor EF-1alpha (GTPase)	1074	TC279148	89/197	Os03g0177400	elongation factor 1-alpha (EF-1a)	Translational elongation	Cytoplasm	Translational elongation factor activity, nucleotide binding, GTP binding, GTPase activity	Protein synthesis
Ta38797	similar to histone H3 [Arabidopsis thaliana]	1066	TC290356, TC280404, TC313660	68/197	Os03g0390600	Histone H3.3	Nucleosome assembly, chromosome organization and biogenesis	Nucleus, nucleosome	DNA binding	Cell organization
Ta53942	hypothetical protein	942	TC311239, TC290063	61/197	OSJNBb0056B16.13	unknown protein	Unknown	Unknown	Unknown	Unknown
Ta746	eukaryotic translation initiation factor SUI1	924	TC284023, TC285217, TC287623	82/197	Os07g0529800	Protein translation factor SUI1 homolog	Translation initiation	Unknown	Translation initiation factor activity	Protein synthesis
Ta54521	Cytosolic 6-phosphogluconate dehydrogenase	809	TC310800	73/197	Os06g0111500	Cytosolic 6-phosphogluconate dehydrogenase	Glucose metabolic process, pentose-phosphate shunt	Endomembrane system	Phosphogluconate dehydrogenase (decarboxylating) activity	Metabolism
Ta1698	NADP-isocitrate dehydrogenase	761	TC283369, TC282416	95/197	Os01g0654500	NADP-isocitrate dehydrogenase	Glyoxylate cycle, isocitrate metabolic process	Unknown	Isocitrate dehydrogenase (NADP+) activity, metal ion binding, oxidoreductase activity	Metabolism
Ta53967	Vacuolar ATP synthase 16 kDa proteolipid subunit	719	TC292895, TC344391	71/197	Os12g0168900	Vacuolar ATP synthase 16 kDa proteolipid subunit (EC 3.6.3.14)	Proton transport, ATP synthesis coupled proton transport, ATP biosynthetic process	Membrane, proton transporting two-sector ATPase complex	Hydrogen ion transporting ATPase activity, rotational mechanism	Cell organization
Ta54512	cytochrome b5 family protein	695	TC284040, TC283036, TC284818	77/197	Os01g0971500	Putative Cytochrome b5	Electron transport	Unknown	Heme binding, transition metal ion binding	Energy
Ta54227	Cell division control protein 48 homolog (AAA-superfamily of ATPases)	670	TC308517, TC281050	87/197	Os03g0151800	Cell division control protein 48 homolog A (AtCDC48a)	Protein transport, cell division	Unknown	ATP binding, Nucleoside-triphosphate activity	Cell organization
Ta54280	Translation initiation factor SUI1 family protein	609	TC297312, TC338691	82/197	Os05g0498400	Translation initiation factor SUI1 family protein	Translation initiation	Unknown	Translation initiation factor activity	Protein synthesis
Ta15761	Translation initiation factor SUI1 family protein	608	TC345344, TC294587, TC294417	83/197	Os05g0498400	Translation initiation factor SUI1 family protein	Translation initiation	Unknown	Translation initiation factor activity	Protein synthesis
Ta53889	hypothetical protein	603	TC317382, TC333515	74/197	Os03g40920	hypothetical protein	Unknown	Unknown	Unknown	Unknown
Ta27771	60S ribosomal protein L18a-1	580	TC363506, TC298941	94/197	Os05g0565000	Putative 60S ribosomal protein L18a	Translation	Ribosome, ribonucleoprotein complex	structural constituent of ribosome	Protein synthesis
Ta36617	Unknown protein	539	TC290287, TC287723	30/197	Os09g0401300	Unknown protein	Unknown	Unknown	Unknown	Unknown
Ta24654	Ubiquitin-conjugating enzyme	516	TC284524, TC342358	42/197	Os02g0261100	Ubiquitin-conjugating enzyme OsUBC5b	Protein modification, ubiquitin cycle	Unknown	Ubiquiitin-protein ligase activity	Posttranslational modification (protein turnover)
Ta23454	NTF2B (NUCLEAR TRANSPORT FACTOR 2B); Ran GTPase binding / protein	467	TC292433, TC309948, TC310904	73/197	Os08g0532300	Nuclear transport factor 2 domain containing protein	Nucleocytoplasmic transport, protein transport, protein import into nucleus	Intracellular, nuclear envelope, nucleus	Protein transporter activity, Ran GTPase binding	Cell organization
Ta7955	Pyruvate kinase family protein	428	TC289970, TC284791	50/197	Os11g0148500	Pyruvate kinase family protein	Glycolysis	Unknown	Pyruvate kinase activity	Metabolism
Ta14227	Eukaryotic translation initiation factor 1A	411	TC332596	61/197	Os06g0342200	Eukaryotic translation initiation factor 1A	Translation initiation	Unknown	Translation initiation factor activity	Protein synthesis
Ta55217	ATP-dependent 26S proteasome regulatory subunit	387	TC283534, TC293531	41/197	Os06g0192600	26S protease regulatory subunit 7	Ubiquitin-dependent protein catabolic process	Nucleus, cytoplasm, cytosol, protein complex	ATP binding, hydrolase activity, nucleotide binding, nucleoside-triphosphate activity	Posttranslational modification (protein turnover)
Ta54370	similar to protein transport protein sec61	384	TC317998	69/197	Os09g0347700	Putative Sec61 alpha form 2	Protein transport, protein targeting, protein secretion	Membrane, intregral to membrane	Protein translocase activity	Cell organization
Ta4045	ubiquinol-cytochrome C reductase iron-sulfur subunit	384	TC350975, TC327386	77/197	Os04g0398500	Ubiquinol-cytochrome c reductase iron-sulfur subunit	Electron transport	Mitochondrion, membrane	oxidoreductase activity, ubiquinol-cytochrome-c reductase activity	Energy
Ta55221	Ubiquitin-like protein	379	TC314380, TC311316	48/197	Os11g0145400	Ubiquitin-like protein 5	Ubiquitin cycle	Unknown	Unknown	Posttranslational modification (protein turnover)
Ta2291	ADP-ribosylation factor	377	TC278558, TC278370	66/197	Os05g0489600	ADP-ribosylation factor 1 (ARF1)	Protein transport, ER to Golgi vesicle-mediated transport, small GTPase mediated signal transduction	Intracellular, endomembrane system	Protein binding, GTP binding, nucleotide binding	Cell organization
Ta54948	Rab GTPase homolog (Rab7 subfamily); GTP binding	366	TC278352, TC303984	33/197	Os05g0516600	Putative GTP-binding protein Rab7a	small GTPase mediated signal transduction; protein transport	Intracellular	GTP binding	Signal transduction
Ta54447	Acetyl-CoA acyltransferase	365	TC279279, TC283613	65/197	Os02g0817700	Acetyl-CoA acyltransferase	Lipid metabolism, fatty acid metabolism	Peroxisome	acetyl-CoA C-acyltransferase activity	Metabolism
Ta24120	Similar to ATBI-1 (ARABIDOPSIS BAX INHIBITOR 1)	364	TC300189	47/197	Os02g0125300	Bax inhibitor-1 (BI-1) (OsBI-1)	Negative regulator of apoptosis	Membrane, integral to membrane	Unknown	Development
Ta54403	similar to ATMBF1B/MBF1B DNA binding / transcription coactivator	357	TC287870, TC283382	61/197	Os08g0366100	Transcrptional coactivator-like protein	Positive regulation of transcription	Nucleolus	DNA binding, transcription coactivator activity	Transcription
Ta56745	Ubiquinol-cytochrome C reductase complex 14kD subunit	356	TC294926, TC286754, TC292356	63/197	Os07g0205000	Cytochrome-C reductase 14 kDa subunit (EC 1.10.2.2)	Electron transport, mitochondrial electron transport	Mitochondrion	Ubiquinol-cytochrome-c reductase	Energy
Ta54963	GABARAP (GABA-receptor-associated protein)	356	TC304353, TC304722, TC295997	66/197	ATG8C (Os08g0191600)	Autophagy-related protein 8C	Autophagy	Cytoplasmic vesicle, membrane, microtubule	Microtubule binding	Cell organization
Ta48516	Thioredoxin H	352	TC302877, TC309467	35/197	Os05g0508500	Thioredoxin H	Cell redox homeostasis	Cytosol	Electron carrier activity, protein disulphide oxidoreductase activity	Cell organization
Ta54881	Similar to Ras-related protein ARA-5	350	TC278818, TC283377	60/197	Os01g0558600	Ras-related protein RIC1	Small GTPase mediated signal transduction, ER to Golgi vescicle-mediated transport	Endomembrane system	GTP binding	Signal transduction
Ta54851	Glutamine synthetase	347	TC278324, TC295960	55/197	Os02g0735200	Glutamine synthetase	Nitrate metabolic process, glutamate metabolism	Cytosol	Glutamate synthase activity, glutamate-ammonia ligase activity	Metabolism
Ta55929	small nuclear ribonucleoprotein G	340	TC309278, TC323753	46/197	Os03g0410900	Putative small nuclear ribonucleoprotein polypeptide G	mRNA metabolic process	nucleus, small ribonucleoprotein complex	unknown	RNA processing
Ta15073	TPX1 (THIOREDOXIN-DEPENDENT PEROXIDASE 1)	320	TC288115, TC280529	58/197	Os01g0675100	Peroxiredoxin (PRX) family, PRX5-like subfamily	Unknown	Cytoplasm	oxidoreductase activity, antooxidant activity	Biotic and abiotic stress related
Ta55238	Ribosomal protein L32	317	TC308696	59/197	Os09g0502000	60S ribosomal protein L32A	Translation	Ribosome	Structural constituent of ribosome	Protein synthesis
Ta54926	Acyl-CoA-binding protein	306	TC319070, TC320922	49/197	Os08g0162800	Putative acyl-CoA-binding protein	Lipid transport	cytosol	acyl-CoA binding	Cell organization
Ta55261	TaWIN1, member of 14-3-3 protein family	301	TC282481	59/197	Os11g0546900	14-3-3-like protein GF14-D	Intracellular signal cascade	Intracellular	Protein binding, protein phosphorylated amino acid binding	Signal transduction
Ta54208	Ribosomal protein S28	288	TC318553, TC322780, TC352193	43/197	Os10g0411700	Ribosomal protein S28	Translation	Ribosome	Structural constituent of ribosome	Protein synthesis
Ta54045	Aldehyde dehydrogenase	275	TC284017	52/197	Os06g0270900	Aldehyde dehydrogenase	Metabolic process	Mytochondrium	Oxidureductase activity	Metabolism
Ta54575	Eukaryotic initiation factor 4A (eIF4A)	267	TC293542, TC308108	59/197	Os06g0701100	Eukaryotic initiation factor 4A (eIF4A)	Translation initiation	Unknown	Translation initiation factor activity	Protein synthesis
Ta28356	Peptidase M24 family protein	265	TC290849, TC289022	58/197	Os05g0350500	Peptidase M24 family protein	Proteolysis	Unknown	metalloexopeptidase activity	Posttranslational modification (protein turnover)
Ta54768	26S proteasome non-ATPase regulatory subunit 4	258	TC282885	34/197	Os03g0243300	26S proteasome non-ATPase regulatory subunit 4	Ubiquitin-dependent protein catabolic process	Proteasome complex, cytosol	Proteasome regulatory particle, base subcomplex	Posttranslational modification (protein turnover)
Ta54141	60S ribosomal protein L12	245	TC308022	54/197	Os02g0699600	60S ribosomal protein L12	Translation, ribosome biogenesis and assembly	Ribosome, ribonucleoprotein complex	structural constituent of ribosome	Protein synthesis
Ta50448	Aquaporin protein (PIP1)	244	TC319367, TC289308	60/197	Os02g0666200	Aquaporin	Transport	Membrane, integral to membrane	Transporter activity	Cell organization
Ta54317	Hypothetical protein	239	TC303451, TC278950	46/197	Os11g0127700	Hypothetical protein	Unknown	Unknown	Unknown	Unknown
Ta55325	Unknown protein	237	TC349850, TC284213	50/197	Os01g0752800	Putative uncharacterized protein	Unknown	Unknown	Unknown	Unknown
Ta50501	similar to cytochrome c1	233	TC304101	51/197	Os01g0935700	Cytochrome c1	Electron transport	Mitochondrion, mitochondrial respiratory chain	Electron carrier activity, heme binding	Energy
Ta20945	Vacuolar ATP synthase subunit d	222	TC312629	35/197	Os01g0587000	Vacuolar ATP synthase subunit d (EC 3.6.3.14)	Proton transport, ATP synthesis coupled proton transport, ATP biosynthetic process	Membrane, proton transporting two-sector ATPase complex	Hydrogen ion transporting ATPase activity, rotational mechanism	Cell organization
Ta25035	Translation initiation factor IF5	222	TC291738, TC289153	68/197	Os09g0326900	putative eukaryotic translation initiation factor 5	Translational initiation	Unknown	Translation initiation factor activity	Protein synthesis
Ta23008	Reticulon family protein (ER-associated channel like-complexes)	221	TC290064, TC324465	33/197	Os05g0526400	Reticulon family protein	Unknown	Endoplasmic reticulum	Unknown	Unknown
Ta7679	SNF7 family protein (protein sorting and transport from endosome to vacuole)	220	TC282822, TC281678, TC280081	48/197	Os06g0643300	Development protein-like	Protein transport	Unknown	Unknown	Cell organization
Ta55901	60S ribosomal protein L36 (RPL36B)	219	TC315318, TC320306	57/197	Os01g0840700	60S ribosomal protein L36	Translation	ribosome	structural constituent of ribosome	Protein synthesis
Ta54553	Similar to transcription factor homolog BTF3-like protein	218	TC328076, TC281881	50/197	Os10g0483000	Transcription factor homolog BTF3-like protein	Unknown	Unknown	Unknown	Unknown
Ta54103	carbamoyl-phosphate synthase (glutamine-hydrolyzing)	205	TC278716, TC280640	44/197	OSJNBb0060O16.25-2	Putative carbamoyl-phosphate synthetase small subunit	Amino acid biosynthetic process (arginine, glutamine), pyrimidine nucleotide biosyntetic process	Chloroplast	Catalytic and ligase activity, carbamoyl-phosphate synthase activity	Metabolism
Ta54277	Actin depolymerisation factor/cofilin -like	204	TC283935, TC280961, TC339788	39/197	Os03g0243100	Actin-depolymerizing factor 5 (ADF-5)	Remodelling of the actin cytoskeleton	Intracellular	Actin binding	Cell organization
Ta14585	succinyl-CoA ligase (GDP-forming) beta-chain	202	TC343806	52/197	Os02g0621700	Succinyl-CoA ligase [GDP-forming] beta-chain mitochondrial precursor (EC 6.2.1.4)	Metabolic process, tricarboxylic acid cycle	Mitochondrion	succinate-CoA ligase (GDP-forming) activity	Metabolism
Ta10157	similar to WD-40 repeat family protein	200	TC291759	52/197	Os02g0721600	WD-repeat protein-like	Unknown	Unknown	Unknown	Unknown
Ta55661	Calmodulin	197	TC296326, TC283124	27/197	Os03g0319300	Calmodulin TaCaM1-1	Calcium-mediated signaling	Unknown	Calcium ion binding	Signal transduction
Ta54891	coated vesicle membrane protein-like	197	TC288939, TC282284	52/197	Os08g0532900	emp24/gp25L/p24 family protein	Intracellular protein transport	membrane	Protein transmembrane transporter activity	Cell organization
Ta55771	RAB6; GTP binding	196	TC278437	48/197	Os07g0496000	GTP-binding protein Rab6	Small GTPase mediated signal transduction, protein transport	Membrane	GTP binding	Signal transduction
Ta2372	Similar to DNA repair protein RAD23, putative [Arabidopsis thaliana]	196	TC294651	52/197	Os06g0264300	Putative RAD23 protein	Ubiquitin cycle, DNA repair, response to DNA damage stimulus	Nucleus	Damaged DNA binding	Metabolism
Ta46733	Ethylene responsive element binding factor 5 (Transcription factor)	192	TC353897	48/197	Os06g0194000	Ethylene responsive element binding factor 5	Regulation of transcription	Nucleus	Transcription factor activity	Transcription
Ta22845	ATP-dependent 26S proteasome regulatory subunit	186	TC353778	64/197	Os06g0173100	26S protease regulatory subunit 6A	Ubiquitin-dependent protein catabolic process	nucleus, cytoplasm, protein complex	ATP binding, Nucleoside-triphosphate activity	Posttranslational modification (protein turnover)
Ta9617	NADH-ubiquinone oxidoreductase	184	TC281936, TC278233	61/197	Os03g0774200	NADH-ubiquinone oxidoreductase subunit 8 (EC 1.6.5.3)	Electron transport	Mitochondrion	Electron carrier activity, NADH deydrogenase activity	Energy
Ta54563	unknown protein	182	TC284526, TC329885, TC307493	43/197	Os05g0494500	Putative uncharacterized protein	Unknown	Unknown	Unknown	Unknown
Ta21374	26S protease regulatory subunit 6B homolog	182	TC362816, TC279367, TC317585	27/197	Os02g0325100	Putative 26S proteasome regulatory particle triple-A ATPase subunit3	Ubiquitin-dependent protein catabolic process	nucleus, cytoplasm, protein complex	ATP binding, Nucleoside-triphosphate activity	Posttranslational modification (protein turnover)
Ta14460	Similar to Putative DNA repair protein RAD23-4	180	TC352288	45/197	Os09g0407200	RAD23 protein homolog	DNA repair, nucleotide-excision repair	Nucleus	Damaged DNA binding	Metabolism
Ta4428	WD-40 repeat family protein	174	TC298913	35/197	Os03g0254700	WD-40 repeat protein-like	Cell differentiation, primary shoot apical meristem specification	Endomembrane system	Unknown	Development
Ta54660	similar to Auxin-binding protein 1 precursor (ERABP1)	173	TC313862, TC300340	7/197	Os12g0529400	Auxin-binding protein 4 precursor (ABP)	Auxin mediated signaling pathway	Endoplasmic reticulum	Auxin binding, receptor activity	Signal transduction
Ta55512	cathepsin B-like cysteine protease	171	TC311052, TC278654	52/197	Os05g24550	cathepsin B-like cysteine protease	Proteolysis, regulation of catalytic activity	Endomembrane system	Cysteine-type peptidase and endopeptidase activity, hydrolase activity	Posttranslational modification (protein turnover)
Ta55103	40S ribosomal protein S13	168	TC298220	45/197	Os08g0117300	40S ribosomal protein S13	Translation	Ribosome, ribonucleoprotein complex	structural constituent of ribosome	Protein synthesis
Ta28730	Integral membrane protein, similar to glutamate binding	167	TC322465, TC281311	34/197	Os03g0795800	Integral membrane protein, similar to glutamate binding	Unknown	Membrane, integral to membrane	Receptor activity, glutatamate binding	Signal transduction
Ta54733	Protein of unknown function (DUF 866)	167	TC335842, TC286574	40/197	Os01g0565600	Protein of unknown function (DUF866)	Unknown	Unknown	Unknown	Unknown
Ta29162	beta-adaptin	165	TC363886	35/197	Os03g0355600	Beta-adaptin 1	Intracellular protein transport, protein complex assembly	Clathrin coat of trans-Golgi network vesicle	Clathrin binding	Cell organization
Ta54238	Ubiquitin-conjugating enzyme E2	165	TC295800, TC289972, TC289612	57/197	Os08g0374100	Ubiquitin-conjugating enzyme E2	Protein modification, ubiquitin cycle	Unknown	Ubuitin-protein ligasr activity	Posttranslational modification (protein turnover)
Ta6902	NADH-ubiquinone oxidoreductase B18 subunit	159	TC285216	35/197	Os03g0129900	NADH-ubiquinone oxidoreductase B18 subunit family protein	Electron transport, photorespiration	Mitochondrion	NADH dehydrogenase (ubiquinone) activity	Energy
Ta605	Phosphoglyceromutase	158	TC318399, TC316493	66/197	Os01g0817700	Phosphoglycerate mutase (EC 5.4.2.1)	Glucose catabolic process, glycolysis	Cytoplasm	Phosphoglycerate mutase activity, isomerase activity, metal ion binding	Metabolism
Ta2776	similar to RNase L inhibitor-like protein	158	TC278756, TC314244	38/197	Os11g0546000	RNase L inhibitor-like protein	Electron transport and protein folding	Unknown	ATP-binding, ATPase activity, Electron carrier activity (ABC transporter)	Cell organization
Ta55818	similar to DEAD box RNA helicase	157	TC278573, TC315501	29/197	Os03g0805200	RNA helicase	Ribosome assembly, translation initiation, RNA splicing	Nucleus, cytoplasm	ATP-dependent helicase activity,	Protein synthesis
Ta53940	Vacuolar protein sorting-associated protein 26	153	TC282547	38/197	Os11g0629200	Vacuolar protein sorting-associated protein 26	Intracellular protein transport, vacuolar transport, retrograde transport	Membrane, retromer complex, microsome, multivescicular body	Unknown	Cell organization
Ta55251	Ubiquitin activating enzyme (E1)	151	TC278161, TC278478	42/197	Os11g0106400	Ubiquitin-activating enzyme E1	Protein modification, ubiquitin cycle	Unknown	Ubiquitin activating enzyme activity, ubiquitin-protein ligase activity	Posttranslational modification (protein turnover)
Ta13189	CW-type Zn-finger domain containing protein	147	TC277449, TC278624, TC282990	29/197	Os09g0494300	CW-type Zn-finger domain containing protein, putative methyl-binding domain protein	DNA methylation	Nucleus	DNA binding, DNA demethylase activity, zinc ion binding	Transcription
Ta54773	Tubulin beta-3 chain (Beta-3 tubulin)	143	TC326850	68/197	Os06g0671900	Tubulin beta-3 chain (Beta-3 tubulin)	Microtubule-based process, protein polymerization	Microtubule, protein complex	GTPase activity, GTP binding, nucleotide binding, structural molecule activity	Cell organization
Ta55841	Lung seven transmembrane receptor	143	TC291482, TC323292	30/197	Os01g0836800	Lung seven transmembrane receptor family protein	Unknown	Integral to membane	Receptor activity	Signal transduction
Ta36604	similar to KH domain-containing protein	143	TC280202	21/197	P0685G12.4	Putative KH domain protein	Unknown	Unknown	Nucleic acid (RNA) binding	RNA processing
Ta14021	20S proteasome beta2 subunit	140	TC295258, TC279118, TC289731	40/197	Os05g0187000	20S proteasome beta2 subunit	Ubiquitin-dependent protein catabolic process	Proteasome core complex, cytosol	Endopeptidase activity	Posttranslational modification (protein turnover)
Ta54848	Malate dehydrogenase, glyoxysomal precursor	140	TC295631, TC280024	29/197	Os12g0632700	putative glyoxysomal malate dehydrogenase	Carbohydrayte metabolic process, glycolysis, malate metabolic process	Peroxisome	Malate dehydrogenase activity, lactate dehydrogenase activity	Metabolism
Ta2907	Methylmalonate-semialdehyde dehydrogenase	139	TC296475, TC318569	38/197	Os07g0188800	Methylmalonate-semialdehyde dehydrogenase [acylating], mitochondrial precursor (EC 1.2.1.27)	Metabolic process, valine metabolic process	Mitochondrion	Methylmalonate-semialdehyde dehydrogenase (acylating activity)	Metabolism
Ta30797	similar to phosphogluconate dehydrogenase	138	TC279294, TC284282	25/197	Os02g0562700	Gamma hydroxybutyrate dehydrogenase	Pentose phosphate patway, valine metabolism	Unknown	3-hydroxybutyrate dehydrogenase activity, phosphogluconate dehydrogenase activity	Metabolism
Ta14173	similar to calmodulin	136	TC282606	39/197	Os08g0117400	Putative calmodulin	Calcium-mediated signaling	Unknown	Calcium ion binding, kinase activity	Signal transduction
Ta54007	Fatty acid desaturase	134	TC279235, TC294771	56/197	Os02g0716500	Delta-12 fatty acid desaturase	Lipid metabolic process, fattyacid biosynthetic process	Membrane	Oxidureductase activity, delta12-fatty acid dehydrogenase activity, omega-6 fatty acid desaturase activity	Metabolism
Ta3079	Cullin, a subunit of E3 ubiquitin ligase	133	TC299432	25/197	Os05g0149600	Putative cullin 1	Ubiquitin-dependent protein catabolic process involved in cell cycle	Cytoplasm, nucleus, condensed nuclear chromosome	Protein binding	Posttranslational modification (protein turnover)
Ta40979	Glycine-rich RNA-binding protein	133	TC284964, TC331438	16/197	Os10g0321700	Glycine-rich RNA-binding protein	Unknown	Mitochondrion	RNA binding	RNA processing
Ta9124	Uncharacterized protein similar to Saposin	132	TC278767, TC277952	26/197	P0701D05.24	Putative uncharacterized protein	Lipid metabolic process, sphingolipid metabolic process	Lysosome, endomembrane system	Unknown	Metabolism
Ta55312	Unknown protein	128	TC284717	26/197	Os03g0812200	Unknown protein	Unknown	Unknown	Unknown	Unknown
Ta2059	Oligopeptidase A	123	TC351181, TC279529	34/197	Os02g0830100	Oligopeptidase A	Proteolysis	Unknown	Metalloexopeptidase activity, hydrolase activity	Posttranslational modification (protein turnover)
Ta7147	Vesicle-associated membrane protein 727	123	TC300844, TC281554	36/197	Os08g0558600	Vesicle-associated membrane protein 727 (AtVAMP727)	Transport, vescicle-mediated transport	Membrane, integral to membrane	Transporter activity	Cell organization
Ta54637	hypothetical protein	122	TC297565, TC361930, TC299371	34/197	Os06g0731800	Putative uncharacterized protein	Intracellular protein transport	Clathrin vesicle coat	Unknown	Cell organization
Ta20028	Proteasome subunit alpha type 7	121	TC348756, TC329967	35/197	Os08g0548900	Proteasome subunit alpha type 7	Ubiquitin-dependent protein catabolic process	Proteasome core complex, nucleus	Peptidase activity	Posttranslational modification (protein turnover)
Ta181	casein kinase II alpha chain, putative	120	TC278472	35/197	Os07g0114400	Casein kinase II alpha subunit	Protein amino acid phosphorilation	Unknown	Protein kinase activity, ATP binding, transferase activity	Signal transduction
Ta55433	ACT domain-containing protein	120	TC287006, TC285947	43/197	Os12g0152700	Amino acid-binding ACT domain containing protein	Metabolic process	chloroplast thylakoid membrane	Amino acid binding	Metabolism
Ta54651	Eukaryotic translation initiation factor 3 subunit	120	TC281640, TC278271	28/197	Os04g0376500	Eukaryotic translation initiation factor 3 subunit (eIF-3 gamma)	Translation initiation	Eukaryotic translation initiation factor 3 complex	Translation initiation factor activity	Protein synthesis
Ta2200	Tetrahydrofolate dehydrogenase/cyclohydrolase	119	TC287762	34/197	Os05g0150800	Methenyltetrahydrofolate cyclohydrolase (EC 3.5.4.9)	Folic acid and derivative biosynthetic process	Unknown	Catalytic activity	Metabolism
Ta5246	membrane alanine aminopeptidase family protein	119	TC306228, TC277697, TC285290	28/197	Os02g0218200	Peptidase M1, membrane alanine aminopeptidase	Proteolysis	Plasma membrane	Membrane alanyl aminopeptidase activity, metallopeptidese activity	Posttranslational modification (protein turnover)
Ta50569	DREB2A (DRE-BINDING PROTEIN 2A) transcription factor	116	TC277231, TC277181, TC291178	23/197	B1164G01.2	APETALA2/EREB domain containing protein	Regulation of transcription, DNA-dependent, response to different biotic stresses	Nucleus	Transcription factor activity, DNA binding	Transcription
Ta54175	Sterol desaturase family protein	116	TC283390, TC279390	32/197	Os11g0707600	Sterol desaturase family protein	Lipid metabolism, sterol biosynthetic process	Membrane	Catalytic activity, C-4 methylsterol oxidase activity	Metabolism
Ta14631	acetolactate synthase 2 catalytic subunit	114	TC339560	33/197	Os02g0510200	Acetohydroxyacid synthase	Amino acid biosynthetic process, branched chain family amino acid biosynthetic	Chloroplast	acetolactate synthase activity	Metabolism
Ta35966	Activator of Hsp90 ATPase	114	TC293912, TC281973, TC291020	39/197	Os08g0464000	Putative activator of Hsp90 ATPase homolog 1	Protein folding	Cytoplasm	Chaperon activator activity, chaperon binding, ATPase activator activity	Posttranslational modification (protein turnover)
Ta44405	beta-tubulin 4 (Tubb4)	114	TC278209	20/197	Os03g0780600	Tubulin beta-1 chain (Beta-1 tubulin)	Microtubule-based process, protein polymerization	Microtubule, protein complex	GTPase activity, GTP binding, nucleotide binding, structural molecule activity	Cell organization
Ta3263	ADP-ribosylation factor	113	TC280261, TC283075	30/197	Os11g0586900	ADP-ribosylation factor	Protein transport, ER to Golgi vesicle-mediated transport, small GTPase mediated signal transduction	Intracellular, endomembrane system	Protein binding, GTP binding, nucleotide binding	Cell organization
Ta11216	mitochondrial substrate carrier family protein	113	TC35910	31/197	Os05g0585900	Putative peroxisomal Ca-dependent solute carrier	Transport	Membrane, mitochondrial inner membrane	Binding, transporter activity	Cell organization
Ta562	Clathrin adaptor complex, small subunit	112	TC291257, TC300680	25/197	Os10g0368400	Clathrin adaptor complex, small chain family protein	Intracellular protein transport	clathrin vesicle coat	Unknow	Cell organization
Ta18498	Root hair defective 3 GTP-binding family protein	112	TC302190	29/197	Os01g0575000	Root hair defective 3 GTP-binding family protein	ER to Golgi vesicle-mediated transport, actin cytoskeleton organization and biogenesis	Cytoplasm, Endoplasmic reticulum	GTP binding	Cell organization
Ta47094	Protein of unknown function	110	TC289459, TC298093	33/197	Os11g0707700	Unknown protein	Unknown	Unknown	Unknown	Unknown
Ta54271	Protein of unknown function (DUF298 family protein)	109	TC289262	24/197	Os06g0233400	Protein of unknown function DUF298 family protein (leucine zipper protein)	Unknown	Unknown	Unknown	Unknown
Ta3614	ANTH domain containing protein	109	TC297149, TC296311	37/197	Os05g0549000	ANTH domain containing protein	N-terminal protein myristoylation	Unknown	Phospholipid binding	Metabolism
Ta9436	aspartate aminotransferase	105	TC281083, TC278201	25/197	Os01g0178000	Aminotransferase, class I and II domain containing protein	Biosynthetic process, asparagine and glutamate catabolic process	Unknown	Tansaminase activity, transferase activity	Metabolism
Ta9463	Isocitrate lyase and phosphorylmutase family proteins	104	TC287766, TC277355, TC282601	33/197	Os04g0386600	Isocitrate lyase and phosphorylmutase family proteins	Metabolic process	Chloroplast	Catalytic activity	Metabolism
Ta50460	Protein Kinase	102	TC293869, TC288467	18/197	Os06g0715400	calcium-dependent protein kinase CPK1 adapter protein 2-like	Unknown	Unknown	Kinase activity	Signal transduction
Ta18520	Hypothetical protein	102	TC341608	5/197	Os07g0675200	Conserved hypothetical protein	Unknown	Unknown	Unknow	Unknown
Ta35284	Protein transport protein Sec23A	101	TC278525	31/197	Os11g0433500	Transport protein Sec23A	Protein transport	COPII vesicle coat	Protein binding, transporter activity	Cell organization
Ta713	Chaperonin GroEL (HSP60 family)	99	TC317092, TC325813	29/197	OSJNBa0033P04.2	putative rubisco subunit binding-protein alpha subunit	Protein folding	Chloroplast	Protein binding, unfolded protein binding, ATP binding	Posttranslational modification (protein turnover)
Ta3078	KH, type 1 domain containing protein	99	TC278645	24/197	Os03g0376800	Unknown	Unknown	Unknow	Nucleic acid (RNA) binding	RNA processing
Ta54448	Protein of unknown function (DUF52 family protein)	99	TC279558	36/197	Os08g0299000	Protein of unknown function DUF52 family protein	Unknown	Unknown	Unknow	Unknown
Ta9084	Ser/Thr-type protein kinase	97	TC297832, TC288369	23/197	Os03g0334000	Ribosomal protein S6 kinase	Protein amino acid phosphorilation	Nucleus	Protein kinase activity, ATP binding, transferase activity	Signal transduction
Ta11121	similar to GTP-binding family protein	97	TC300953, TC320813	22/197	Os03g0352400	Nucleolar GTP-binding protein 2	Unknown	Intracellular	GTP binding	Signal transduction
Ta11401	hypothetical protein	96	TC339630, TC295151	10/197	Os11g0147100	Conserved hypothetical protein	Unknown	Unknown	Unknown	Unknown
Ta56405	G10 protein homolog	95	TC279182	18/197	Os05g0446300	G10 protein homolog	Unknown	Nucleus	Zinc ion binding	Unknown
Ta2655	unknown protein	94	TC296876	18/197	Os01g0104400	Putative uncharacterized protein	Unknown	Unknown	Unknown	Unknown
Ta6698	hypothetical protein	93	TC322590, TC308912	21/197	Os09g0408000	Conserved hypothetical protein	Unknown	Unknown	Unknow	Unknown
Ta55891	Small ubiquitin-related modifier (SUMO) protein	92	TC298313, TC301511	51/197	Os01g0918200	Putative SUMO protein	Protein modification, protein sumoylation	Cytoplasm, nucleus	Protein binding	Posttranslational modification (protein turnover)
Ta3039	hypothetical protein	91	TC279961, TC285525	29/197	Os01g0612600	Protein of unknown function (DUF1644)	Unknown	Unknown	Unknown	Unknown
Ta55670	hypothetical protein	90	TC295867	6/197	Os03g0263700	hypothetical protein	Unknown	Unknown	Unknown	Unknown
Ta30799	RNA-binding glycine rich protein	89	TC355766	24/197	Os08g0139000	RNA-binding glycine rich protein (RGP-2)	Unknown	Unknown	Nucleic acid (RNA) binding	RNA processing
Ta48370	Serine/threonine protein phosphatase 2A	88	TC287197, TC279485	25/197	Os02g0224200	Ser/Thr specific protein phosphatase 2A B regulatory subunit beta isoform	Protein amino acid phosphorilation	protein phosphatase type 2A complex	protein phosphatase type 2A regulator activity	Signal transduction
Ta55216	26S proteasome regulatory complex subunit p42D	88	TC278147, TC305012	45/197	Os02g0199900	26S proteasome regulatory particle triple-A ATPase subunit 4	Protein catabolic process	Nucleus, cytoplasm, cytosol, protein complex	ATP binding, hydrolase activity, nucleotide binding, nucleoside-triphosphate activity	Posttranslational modification (protein turnover)
Ta30549	U2 snRNP auxiliary factor, small subunit	87	TC300989	11/197	Os05g0564200	U2 snRNP auxiliary factor, small subunit	mRNA splicing	Nucleus	Nucleic acid binding, RNA binding	RNA processing
Ta5905	protein kinase-like family protein	85	TC295748, TC334201	24/197	Os03g0793500	Casein kinase-like protein	Protein amino acid phosphorilation	Unknown	Kinase activity	Signal transduction
Ta2421	Peptidase M20 family protein	85	TC317327, TC295593	35/197	Os02g0690800	Peptidase M20 family protein	Proteolysis	Unknown	Hydrolase activity, metalloexopeptidase activity	Posttranslational modification (protein turnover)
Ta3317	Small basic membrane integral protein	84	TC293707, TC291019	30/197	Os01g0182200	Similar to small basic membrane integral protein ZmSIP1-2	Transport	Membrane, integral to membrane	Transporter activity	Cell organization
Ta56067	ubiquitin conjugating enzyme/ ubiquitin-like activating enzyme	84	TC284524, TC342358	42/197	Os02g0261100	Ubiquitin-conjugating enzyme OsUBC5b	Protein modification, ubiquitin cycle	Unknown	Ubiquiitin-protein ligase activity	Posttranslational modification (protein turnover)
Ta56621	Similar to COP9 signalosome complex subunit 2	84	TC280779, TC305875	29/197	Os01g0279200	COP9 signalosome complex subunit 2	Protein catabolic process, photomorphogenesis	Nucleus, cytoplasm, signalosome	Binding, molecule interaction	Posttranslational modification (protein turnover)
Ta54940	Similar to Riboflavin biosynthesis protein ribAB	83	TC280874	16/197	Os02g0572400	3,4-dihydroxy-2-butanone 4- phosphate synthase	riboflavin biosynthetic process	Chloroplast	3,4-dihydroxy-2-butanone-4-phosphate synthase activity, GTP cyclohydrolase II activity	Metabolism
Ta6589	Vacuolar proton-ATPase subunit-like protein	83	TC282057	23/197	Os03g0251500	Vacuolar proton-ATPase subunit-like protein	Proton transport	Membrane	ATPase activity	Cell organization
Ta9466	Plastidic aspartate aminotransferase	80	TC316069, TC282364	30/197	Os02g0797500	Plastidic aspartate aminotransferase	Amino acid metabolic process	Chloroplast, plastid	Transaminase activity, transferase activity (transferring nitrogenous groups)	Metabolism
Ta3309	hypothetical protein	80	TC349389	27/197	Os10g0551600	Conserved hypothetical protein	Unknown	Unknown	Unknown	Unknown
Ta7287	hypothetical protein	78	TC288922, TC298224	25/197	Os03g0788200	hypothetical protein	Unknown	Unknown	Unknown	Unknown
Ta56347	malate dehydrogenase	77	TC264783	50/197	Os05g0574400	Malate dehydrogenase	Carbohydrayte metabolic process, glycolysis, malate metabolic process	Mitochondrion	Malate dehydrogenase activity, lactate dehydrogenase activity	Metabolism
Ta2965	Hypothetical protein	77	TC305178, TC315826	29/197	Os02g0224300	Hypothetical protein	Unknown	Unknown	Unknown	Unknown
Ta39630	Dienelactone hydrolase family protein	77	TC295598, TC302398	26/197	Os01g0531500	carboxymethylenebutenolidase-like protein	Unknown	Unknown	Hydrolase activity	Unknown
Ta23753	similar to SDH2-1 (succinate dehydrogenase 2-1) (Arabidopsis thaliana)	76	TC298320	28/197	Os08g0120000	Succinate dehydrogenase iron-protein subunit	Electron transport, tricarboxylic acid cycle	Membrane, mytochondrion	Electron carrier activity, oxidureductase activity	Energy
Ta49088	Aminotransferase, class I and II domain containing protein	75	TC300155	21/197	Os03g0299900	Aminotransferase, class I and II domain containing protein	lysine biosynthetic process via diaminopimelate,	Chloroplast, chloroplast stroma	Transaminase activity, transferase activity (transferring nitrogenous groups)	Metabolism
Ta5250	Hypothetical protein	75	TC279349, TC294993	27/197	Os10g0477100	Ankyrin-like protein	Unknown	Unknown	Unknow	Unknown
Ta9438	Phosphatidylinositol transfer-like protein	75	TC305200	24/197	Os05g0545000	Phosphatidylinositol transfer-like protein IV	Transport	Intracellular	phosphatidylinositol transporter activity	Cell organization
Ta6752	Ubiquitin fusion-degradation protein	73	TC286872	28/197	Os01g0534800	Ubiquitin fusion degradation protein UFD1	Ubiquitin-dependent protein catabolic process	Intracellular	Peptidase activity	Posttranslational modification (protein turnover)
Ta1092	Translation initiation factor SUI1	73	TC283551, TC291150	25/197	P0498B01.19	Translation initiation factor SUI1 protein family	Translation initiation	Unknown	Translation initiation factor activity	Protein synthesis
Ta11446	Transcribed locus (Unknown protein)	71	TC364535, TC280886	25/197	Unknown	Unknown	Unknown	Unknown	Unknow	Unknown
Ta9121	tropinone reductase / tropine dehydrogenase, putative	68	TC282272, TC279707	24/197	Os03g0268900	3-ketoacyl-(acyl-carrier-protein) reductase	Metabolic process	Unknown	Oxiridoreductase activity	Metabolism
Ta50600	Basic-leucine zipper (bZIP) transcription factor	67	TC297823, TC306202	22/197	Os06g0622700	Basic-leucine zipper (bZIP) transcription factor domain containing protein	Regulation of transcription, DNA-dependent	Nucleus	DNA binding, trancription factor activity	Transcription
Ta2606	beta-adaptin-like protein A	66	TC287730, TC279233	22/197	P0006C01.21	Beta adaptin-like	Protein transport	Unknown	Binding	Cell organization
Ta39348	Similar to Nucleobase-ascorbate transporter 6 (permease)	65	TC281137	5/197	Os09g0381100	Xanthine/uracil/vitamin C permease family protein	Transport	Membrane	Transmembrane transporter activity	Cell organization
Ta56993	unknown protein	63	TC287491	17/197	Os05g0426200	unknown protein	Unknown	Unknown	Unknown	Unknown
Ta30069	DNAJ heat shock N-terminal domain-containing protein	62	TC305051, TC287239	21/197	OJ1014_G12.16	DnaJ-like protein	Protein folding	Unknown	Chaperon activator activity, unfolded protein binding	Posttranslational modification (protein turnover)
Ta28371	unknown protein	62	TC313395, TC305296	22/197	Os08g0190800	Postsynaptic protein CRIPT	Unknown	Unknown	Unknown	Unknown
Ta48373	oxidoreductase, 2OG-Fe(II) oxygenase family protein	61	TC298402, TC292597	16/197	Os01g0188100	Putative oxidoreductase	alkaloid biosynthetic process	Unknown	Iron ion bindind, oxidureducyase activity	Metabolism
Ta3467	Peptidase S33, proline iminopeptidase 1 family protein	61	TC281442, TC290326	20/197	Os05g0513900	Peptidase S33, proline iminopeptidase 1 family protein	Proteolysis	Cytoplasm	Hydrolase activity, prolyl aminopeptidase activity	Posttranslational modification (protein turnover)
Ta3501	Peptidase M41 domain containing protein	61	TC289392	4/197	Os01g0574500	Peptidase M41 domain containing protein	Protein catabolic process, cell cycle, cell division	Membrane	ATP binding, Nucleoside-triphosphate activity, metalloendopeptidase activity	Posttranslational modification (protein turnover)
