# Supplementary material for: Identification and validation of reference genes for quantitative RT-PCR normalization in wheat
Source: BMC Mol Biol. 2009 Feb 20;10:11. doi: 10.1186/1471-2199-10-11 (PMC2667184; doi:10.1186/1471-2199-10-11)
Supplement: Additional file 6 — UniGene clusters and corresponding TC sequences of ten genes of the actin and α-tubulin families. Gene transcription profile of each UniGene cluster in six wheat tissues (flower, inflorescence, leaf, root, seed and stem) is reported as a value representing the number of transcripts per million (TPM). Mean value (Mv), Variance (V), Standard deviation (SD) and Coefficient of Variation (CV) were calculated on the expression values (TPM) of the ten Unigene clusters in the six wheat tissues. The highest and lowest expression values, the relative expression (percentage) in the six wheat tissues and the number of ESTs included in each UniGene cluster are also reported. The frequency (number of hosting libraries/total number of cDNA libraries) was determined for each TC or group of TCs linked to the 177 selected UniGene clusters. [file 1471-2199-10-11-S6.xls]

## Sheet: Foglio1
UniGene cluster	Gene annotation	Flower (TPM)	Inflorescence (TPM)	Leaf (TPM)	Root (TPM)	Seed (TPM)	Stem (TPM)	Mv	V	SD	CV	Min.	Max	% Flower	% Infloresc.	% Leaf	% Root	% Seed	% Stem	N of sequence UniGene	TIGR contig (TC)	TIGR frequency
Ta4344	ACTIN	221	334	153	515	160	181	260.667	19941.9	141.216	54.1748	153	515	42.9126	64.8544	29.7087	100	31.068	35.1456	267	TC289397	56/197
Ta54825	ACTIN	294	471	394	256	405	695	419.167	24379	156.138	37.2495	256	695	42.3022	67.7698	56.6906	36.8345	58.2734	100	387	TC295670, TC296528	54/197
Ta53908	ACTIN	726	1084	1100	536	617	415	746.333	82052.3	286.448	38.3807	415	1100	66	98.5455	100	48.7273	56.0909	37.7273	656	TC300214, TC294591	64/197
Ta1868	ACTIN	99	55	64	392	52	415	179.5	30438.7	174.467	97.196	52	415	23.8554	13.253	15.4217	94.4578	12.5301	100	123	TC300683	31/197
Ta20863	ACTIN	236	322	125	97	96	52	154.667	10560.7	102.765	66.443	52	322	73.2919	100	38.8199	30.1242	29.8137	16.1491	119	TC302751	33/197
Ta5566	Alpha tubulin 1	221	74	73	369	90	96	153.833	14227	119.277	77.5364	73	369	59.8916	20.0542	19.7832	100	24.3902	26.0163	157	TC277566, TC277290, TC314308	26/197
Ta53981	Alpha tubulin 2	1626	3982	368	1576	1273	974	1633.17	1.53704e+06	1239.77	75.9123	368	3982	40.8338	100	9.24159	39.5781	31.9689	24.4601	1468	TC365448	129/197
Ta33558	Alpha tubulin 3	363	960	143	163	160	203	332	101170	318.073	95.8051	143	960	37.8125	100	14.8958	16.9792	16.6667	21.1458	263	TC315647, TC285752	71/197
Ta54519	Alpha tubulin 4	300	496	17	242	283	128	244.333	26629.9	163.187	66.7885	17	496	60.4839	100	3.42742	48.7903	57.0565	25.8065	216	TC316662, TC285782	66/197
Ta25534	Alpha tubulin 5	31	49	53	22	57	107	53.1667	878.567	29.6406	55.7504	22	107	28.972	45.7944	49.5327	20.5607	53.271	100	61	TC280933, TC307866, TC279800	11/197
