# Supplementary material for: Identification and validation of reference genes for quantitative RT-PCR normalization in wheat
Source: BMC Mol Biol. 2009 Feb 20;10:11. doi: 10.1186/1471-2199-10-11 (PMC2667184; doi:10.1186/1471-2199-10-11)
Supplement: Additional file 9 — PCR efficiency and Ct values for 46 primer pairs and 24 tissue samples used in this research. The file shows PCR efficiency and Ct values of two biological replicates performed on 24 tissue samples; three technical replicates were carried out for each of the 46 primer pairs. The 24 tissue sample comprised: 1) Roots from plants with single shoot and three leaves unfolded (Feekes scale 1.3); 2) Shoots1 = single shoots and leaves from plants at Feekes scale 1.3; 3) Shoots2 = shoots at the beginning of tillering (Feekes scale 2); 4) Shoots3 = shoots from plants with formed tillers (Feekes scale 3); 5) Shoots4 = shoots at the beginning of erect growth (Feekes scale 4); 6) flag leaves at booting stage (Feekes scale 10); 7) stems at booting stage (Feekes scale 10); 8–10) Spikes1–3 = spikes collected at intervals of 10–12 days (three developmental stages: 15–20 mm, flag leaf unfolding and heading stage); 11–16) single floral organs (glumes, lemma, palea, lodicules, stamens and pistil) from fully emerged spikes (Feekes scale 10.5); 17–18) Seeds 1–2 = seeds collected 15 (medium milk stage) and 30 (hard dough stage) days after anthesis; 18–24) six samples (seedlings at Feekes scale 1.3) consisting of two temperature treatments (4°C and 33°C) for 24 and 48 h and their controls (LT = low temperature; HT = high temperature). [file 1471-2199-10-11-S9.xls]

## Sheet: Foglio1
UniGene cluster	Gene annotation	Biological Replicates	PCR Efficiency	Mean (Efficiency)	SD (Efficiency)	RSq	Technical replicates	Roots	Shoots1	Shoots2	Shoots3	Shoots4	Leaves	Stems	Spikes1	Spikes2	Spikes3	Glumes	Lemma	Palea	Lodicules	Stamens	Pistil	Seeds1	Seeds2	Control LT	4C 24h	4C 48h	Control HT	33C 24h	33C 48h
Ta44405	beta-tubulin 4 (Tubb4)	1	108.6			0.998	1	22.91	25.63	24.98	24.38	24.44	26.27	21.2	24.53	22.23	21.96	23.88	23.39	23.41	24.47	23.95	24.33	23.98	27.52	25.38	24.86	22.36	25.9	22.54	24.14
		1	108.6			0.998	2	22.23	25.07	24.77	24.62	24.14	26.63	21.32	24.73	22.04	21.81	23.98	23.29	23.32	24.75	24.1	24.09	24.25	27.84	25.18	24.94	22.46	25.83	22.5	24.19
		1	108.6			0.998	3	22.4	25.36	24.93	24.72	24.2	26.33	21.1	24.82	22.12	21.92	23.82	23.33	23.43	24.73	23.99	24.14	24.14	27.65	25.28	24.8	22.26	25.81	22.58	24.1
		2	106.4			0.997	1	22.33	25.16	24.88	24.44	23.97	26.43	21.33	24.91	22.63	22.04	24.06	23.1	23.31	24.35	23.87	23.99	23.51	27.47	25.8	24.77	22.73	25.77	22.5	23.79
		2	106.4			0.997	2	22.77	25.43	24.66	24.52	24.12	26.75	21.44	24.87	22.41	21.98	24.11	23.05	23.2	24.59	23.96	24.09	23.72	27.41	25.71	24.7	22.69	25.7	22.56	23.89
		2	106.4	107.5	1.55564	0.997	3	22.54	24.97	24.77	24.66	24.21	26.37	21.31	25.06	22.43	22.11	24.18	22.96	23.31	24.64	23.88	23.88	23.67	27.52	25.89	24.84	22.77	25.84	22.44	23.94
Ta50503	Ubiquitin	1	102.8			0.995	1	19.72	21.38	21.89	21.43	21.2	21.79	19.77	22.58	20.33	20.21	19.37	18.9	18.85	20.53	20.54	20.71	21.22	21.22	21.16	21.15	20.75	21.55	21.32	21.81
		1	102.8			0.995	2	19.53	21.45	21.81	21.29	21.09	21.85	19.87	22.57	20.36	20.33	19.36	18.77	18.9	20.56	20.37	20.89	21.27	21.36	21.1	21.34	20.89	21.35	21.28	21.71
		1	102.8			0.995	3	19.57	21.52	21.79	21.2	21.11	21.77	19.83	22.49	20.32	20.22	19.4	18.9	18.81	20.52	20.51	20.66	21.38	21.16	21.22	21.24	20.7	21.45	21.36	21.61
		2	99.5			0.997	1	19.43	21.27	21.58	21.2	21.09	21.65	19.87	22.59	20.51	20.37	19.65	19.01	19.07	20.67	20.72	20.83	21.54	21.43	21.42	21.46	20.61	21.12	21.59	22.14
		2	99.5			0.997	2	19.65	21.32	21.45	21.18	20.97	21.67	19.97	22.48	20.55	20.39	19.78	19.08	19.12	20.64	20.61	20.91	21.57	21.51	21.5	21.3	20.55	21.3	21.51	22
		2	99.5	101.15	2.33345	0.997	3	19.58	21.41	21.54	21.32	21.11	21.71	19.76	22.56	20.49	20.41	19.75	18.99	19.02	20.74	20.71	20.77	21.45	21.39	21.34	21.38	20.67	21.22	21.67	22.07
Ta30768	Glyceraldehyde-3-phosphate dehydrogenase (GAPDH)	1	101.6			0.998	1	20.86	23.17	23.05	23	22.94	22.9	20.66	21.75	19.83	19.64	19.98	19.52	19.96	20.14	21.83	20.23	20.28	20.81	23.34	22.62	20.97	23.38	20.98	22.49
		1	101.6			0.998	2	20.89	23.36	23.2	22.98	23.15	22.9	20.55	21.63	19.49	19.55	19.77	19.5	19.91	20.15	21.76	20.18	20.39	20.46	23.44	22.71	21.04	23.46	20.9	22.43
		1	101.6			0.998	3	20.84	23.25	23.15	23.11	23.07	22.98	20.71	21.72	19.56	19.77	19.69	19.43	19.87	20.1	21.75	20.16	20.35	20.49	23.24	22.53	21.9	23.32	21.08	22.46
		2	98.7			0.998	1	20.9	23.21	23.09	23.01	23.21	22.99	20.81	21.79	19.94	19.85	19.81	19.64	19.99	20.2	21.97	20.27	20.43	20.84	23.24	22.78	21.39	23.3	20.86	22.03
		2	98.7			0.998	2	20.93	23.84	23.31	23.08	23.07	23.06	20.73	21.67	19.78	19.72	20.02	19.55	20.07	20.24	22.06	20.31	20.32	20.7	23.28	22.84	21.44	23.33	20.8	22.12
		2	98.7	101.15	2.05061	0.998	3	20.99	23.4	23.24	23.21	23.11	23.02	20.89	21.84	19.87	19.88	20.11	19.7	20.12	20.27	21.89	20.29	20.31	20.66	23.2	22.72	21.34	23.24	20.92	22.01
Ta35497	Peptidyl-prolyl cis-trans isomerase (PPIase) (Rotamase) (Cyclophilin)	1	105.3			0.998	1	21.62	21.35	21.63	21.67	21.9	22.38	20.38	21.64	19.82	20.45	20.87	20.5	20.96	20.28	21.74	20.37	20.92	22.46	20.67	19.75	20.36	20.73	20.36	21.7
		1	105.3			0.998	2	21.54	21.39	21.84	21.67	21.86	22.37	20.45	21.85	19.85	20.34	20.76	20.46	20.89	20.43	21.74	20.43	20.89	22.62	20.76	19.85	20.39	20.79	20.45	21.81
		1	105.3			0.998	3	21.51	21.45	21.74	21.59	21.84	22.34	20.58	21.74	19.95	20.39	20.69	20.45	21	20.37	21.69	20.45	20.82	22.51	20.58	19.65	20.33	20.67	20.27	21.59
		2	102.2			0.999	1	21.92	21.58	21.95	21.85	21.98	22.41	20.61	21.95	19.98	20.5	20.79	20.6	21.09	20.6	21.82	20.48	20.96	22.69	20.61	19.55	20.13	20.75	20.13	21.71
		2	102.2			0.999	2	21.84	21.45	21.89	21.77	21.94	22.45	20.64	21.87	19.94	20.56	20.89	20.65	21.03	20.55	21.8	20.5	20.98	22.74	20.55	19.65	20.19	20.84	20.26	21.75
		2	102.2	103.75	2.19203	0.999	3	21.77	21.49	21.84	21.79	22.02	22.39	20.68	21.98	20.04	20.49	20.91	20.69	21.12	20.52	21.86	20.42	20.91	22.71	20.67	19.75	20.07	20.66	20.09	21.67
Ta38797	similar to histone H3 [Arabidopsis thaliana]	1	106.7			1	1	19.01	21.07	20.69	20.44	20.51	21.01	19.87	18.35	17.37	17.6	19.56	18.78	18.65	19.56	19.51	18.11	19.55	21.69	22.62	21.82	22.89	22.68	22.56	22.16
		1	106.7			1	2	19	21.05	20.65	20.51	20.48	20.96	19.85	18.39	17.41	17.55	19.62	18.72	18.66	19.55	19.51	18.17	19.51	21.65	22.69	21.86	22.94	22.72	22.6	22.2
		1	106.7			1	3	19.08	21.12	20.6	20.56	20.49	20.94	19.9	18.41	17.45	17.62	19.67	18.67	18.7	19.58	19.55	18.2	19.45	21.6	22.55	21.84	22.84	22.64	22.52	22.12
		2	110.4			0.999	1	18.9	20.92	20.52	20.34	20.45	20.89	19.78	18.26	17.16	17.5	19.4	18.5	18.59	19.44	19.44	18.07	19.29	21.52	22.46	21.93	22.8	22.55	22.6	22.2
		2	110.4			0.999	2	18.89	20.98	20.59	20.39	20.52	20.87	19.81	18.29	17.21	17.49	19.48	18.46	18.55	19.42	19.48	18.01	19.39	21.56	22.49	22.13	22.9	22.65	22.7	22.25
		2	110.4	108.55	2.6163	0.999	3	18.81	20.89	20.51	20.41	20.5	20.92	19.72	18.32	17.22	17.42	19.53	18.49	18.51	19.49	19.52	18.09	19.34	21.5	22.43	22.03	22.85	22.45	22.51	22.25
Ta54280	Translation initiation factor SUI1 family protein	1	99.2			0.999	1	21.78	23.35	23	22.69	22.66	22.05	21.92	22.48	21.62	21.7	21.93	21.29	20.62	21.62	21.38	22.09	21.97	21.99	23.14	21.75	21.46	23.09	22.98	23.68
		1	99.2			0.999	2	21.66	23.41	22.96	22.67	22.69	22.13	21.75	22.55	21.51	21.62	21.83	21.39	20.66	21.77	21.2	22.01	22.01	21.85	23.18	21.83	21.56	23.01	22.82	23.7
		1	99.2			0.999	3	21.7	23.46	22.87	22.7	22.6	22.15	21.88	22.59	21.54	21.6	21.8	21.43	20.7	21.65	21.18	22.18	22.07	22.04	23.1	21.79	21.36	23.17	22.9	23.66
		2	99.6			0.999	1	21.54	23.26	22.89	22.58	22.51	21.97	21.7	22.38	21.48	21.39	21.74	21.08	20.75	21.5	21.09	21.77	21.87	21.94	22.72	21.91	21.33	23.04	22.81	23.68
		2	99.6			0.999	2	21.6	23.16	22.77	22.51	22.58	21.88	21.69	22.3	21.45	21.46	21.67	21.17	20.71	21.59	21.12	21.88	21.9	21.91	22.78	22.08	21.37	23.08	22.87	23.76
		2	99.6	99.4	0.282843	0.999	3	21.51	23.18	22.79	22.6	22.55	22.05	21.75	22.43	21.43	21.5	21.68	21.23	20.65	21.55	21.07	21.93	21.97	21.86	22.7	21.99	21.29	23.01	22.84	23.6
Ta54238	Ubiquitin-conjugating enzyme E2	1	104.4			1	1	20.8	23.7	23.52	22.35	22.44	24	21.66	23.88	21.66	21.73	22.12	21.39	21.95	21.77	22.53	22.85	22.89	21.98	22.99	22.4	21.99	23.04	22.05	23.27
		1	104.4			1	2	20.9	23.63	23.44	22.47	22.49	23.91	21.59	23.77	21.7	21.79	22.06	21.48	21.87	21.87	22.57	22.9	22.76	22.06	22.95	22.45	21.9	23.08	22.16	23.3
		1	104.4			1	3	21.02	23.51	23.49	22.54	22.54	23.88	21.55	23.68	21.76	21.69	22.09	21.45	21.9	21.9	22.5	22.96	22.78	22.12	23.03	22.35	21.95	23.01	22.21	23.24
		2	104			1	1	21.08	23.41	23.34	22.7	22.89	23.78	21.76	23.54	21.62	21.74	22.14	21.32	21.96	21.68	22.67	23.03	22.5	21.78	23.11	22.55	21.92	22.97	22.31	23.28
		2	104			1	2	20.96	23.6	23.42	22.66	22.77	23.82	21.8	23.49	21.73	21.76	22.19	21.29	21.88	21.75	22.52	23.1	22.65	21.84	23.21	22.59	21.84	23	22.43	23.38
		2	104	104.2	0.282843	1	3	20.89	23.39	23.48	22.59	22.69	23.66	21.71	23.61	21.72	21.8	22.22	21.38	21.9	21.7	22.5	22.98	22.7	21.89	23.01	22.51	21.88	22.94	22.57	23.18
Ta27771	60S ribosomal protein L18a-1	1	105.3			1	1	22	22.54	22.9	22.74	22.97	24.09	21.85	21.35	20.36	20.68	23.08	22.73	22.87	22.21	22.79	21.33	20.89	22.67	22.7	22.14	22.29	22.63	22.79	23.94
		1	105.3			1	2	21.88	22.46	22.83	22.68	22.84	23.89	21.8	21.3	20.3	20.5	22.97	22.56	22.96	22.2	22.68	21.26	20.99	22.77	22.76	22.1	22.35	22.6	22.91	23.99
		1	105.3			1	3	21.93	22.44	22.7	22.65	22.8	23.96	21.95	21.4	20.27	20.58	23.05	22.49	22.78	22.18	22.7	21.19	21	22.84	22.64	22.18	22.25	22.66	22.85	23.9
		2	107			0.999	1	21.77	22.5	22.69	22.78	22.99	24.12	22.07	21.44	20.21	20.53	22.71	22.39	22.69	22.24	22.63	21.09	20.87	22.86	22.65	22.06	22.34	22.54	22.7	23.89
		2	107			0.999	2	21.75	22.4	22.6	22.69	22.87	23.97	22	21.55	20.19	20.49	22.86	22.45	22.75	22.27	22.59	21.15	21.04	22.89	22.59	22.21	22.42	22.49	22.81	23.99
		2	107	106.15	1.20208	0.999	3	21.89	22.43	22.7	22.73	22.81	23.9	22.12	21.49	20.3	20.58	22.89	22.5	22.68	22.16	22.61	21.07	20.95	22.9	22.71	22.01	22.38	22.58	22.76	23.79
Ta659	Translation elongation factor 1 alpha-subunit	1	94.1			0.999	1	19.51	20.89	20.8	20.5	21.2	22.28	19.84	19.23	17.86	18.19	20.67	20.24	20.57	19.84	20.65	19.44	19.06	19.84	20.07	20.46	19.95	20.41	20.24	21.53
		1	94.1			0.999	2	19.64	20.7	20.87	20.42	21.34	22.4	19.85	19.29	17.87	18.2	20.58	20.38	20.53	19.68	20.74	19.48	18.89	20.02	20.14	20.54	20.01	20.32	20.34	21.43
		1	94.1			0.999	3	19.37	20.56	20.69	20.37	21.12	22.11	19.68	19.11	17.78	18.08	20.5	20.11	20.4	19.55	20.56	19.36	19.13	20.18	20	20.5	19.91	20.42	20.14	21.48
		2	95			1	1	19.06	20.54	20.41	20.05	20.88	21.82	19.4	18.85	17.66	17.83	20.34	19.91	20.12	19.4	20.27	19.07	18.6	19.77	20.16	20.07	20.27	20.5	20.7	21.02
		2	95			1	2	19.24	20.39	20.58	20.16	21.08	21.99	19.41	18.93	17.65	17.94	20.28	20.02	20.24	19.36	20.38	19.11	18.76	19.9	20.21	20.19	20.31	20.68	20.64	21.1
		2	95	94.55	0.636396	1	3	19.38	20.45	20.68	20.22	21.11	22.03	19.55	19.05	17.73	17.99	20.38	20.13	20.37	19.46	20.42	19.25	18.84	20.01	20.11	20.13	20.23	20.78	20.58	21.06
Ta53964	Translation elongation factor EF-1alpha (GTPase)	1	98.2			0.999	1	21.94	22.21	22.67	22.53	22.78	23.38	21.47	21.58	19.89	20.49	22.18	21.95	21.88	21.21	21.45	21.58	21.04	22.12	22.54	22.48	23	22.73	22.56	22.92
		1	98.2			0.999	2	21.95	22.18	22.78	22.68	22.75	23.48	21.45	21.45	19.98	20.48	22.26	21.9	22.02	21.33	21.36	21.41	21.24	22.26	22.64	22.42	23.05	22.78	22.61	22.9
		1	98.2			0.999	3	22	22.33	22.8	22.7	22.7	23.5	21.55	21.4	19.95	20.33	22.37	22.04	21.97	21.44	21.5	21.54	21.33	22.32	22.44	22.45	22.95	22.75	22.51	22.89
		2	97.5			0.999	1	22.12	22.58	22.95	22.66	22.65	23.59	21.5	21.68	20.09	20.57	22.58	22.36	22.29	21.61	21.75	21.78	21.44	22.68	22.47	22.13	22.94	22.68	22.74	22.8
		2	97.5			0.999	2	22.33	22.6	22.87	22.8	22.78	23.47	21.6	21.69	20.2	20.68	22.46	22.31	22.4	21.7	21.78	21.85	21.63	22.54	22.51	22.21	22.98	22.76	22.78	22.77
		2	97.5	97.85	0.494975	0.999	3	22.19	22.43	22.78	22.74	22.69	23.6	21.44	21.7	20.18	20.71	22.43	22.21	22.16	21.51	21.63	21.67	21.58	22.5	22.43	22.17	22.9	22.72	22.7	22.67
TEF-1α (m)	Translation elongation factor 1 alpha-subunit	1	101.5			0.998	1	18.14	19.25	19.44	19.11	19.54	20.8	18.1	18.8	16.76	17.01	19.09	18.2	18.88	18.3	18.92	17.77	17.92	18.84	19.06	18.79	17.96	19.23	18.66	18.77
		1	101.5			0.998	2	18.22	19.15	19.4	19.17	19.42	20.7	18.04	19	16.53	16.92	19.22	18.01	18.94	18.63	19	17.75	17.7	18.63	19.11	18.71	17.99	19.29	18.56	18.97
		1	101.5			0.998	3	17.99	19.07	19.33	19.2	19.39	20.91	18.23	18.95	16.59	16.86	19.31	18.17	18.99	18.55	18.78	17.89	17.62	18.59	19.02	18.61	17.93	19.26	18.59	18.88
		2	98.9			0.999	1	17.99	19.32	19.51	19.33	19.41	20.92	18.37	19.19	16.85	17.11	19.43	18.42	18.68	18.2	19.2	17.78	17.98	18.96	19.25	18.73	18.07	19.06	18.45	18.91
		2	98.9			0.999	2	17.95	19.26	19.48	19.4	19.57	20.83	18.4	19.26	16.9	17.21	19.49	18.62	18.52	18.44	19.11	17.84	18.07	19.04	19.28	18.89	18.15	19.18	18.56	18.99
		2	98.9	100.2	1.83848	0.999	3	18.12	19.11	19.39	19.21	19.6	20.78	18.22	19.05	16.78	17.05	19.33	18.38	18.73	18.56	19.07	17.93	17.96	18.79	19.23	18.79	18	19.12	18.53	18.95
Ta45379	ADP-ribosylation factor	1	95.6			0.999	1	21.38	22.67	22.7	22.16	22.43	23.9	19.73	22.24	20.06	19.89	21.49	21.1	21.16	20.81	20.88	21.23	20.7	22.38	22.61	22.48	21.26	22.44	22.01	22.62
		1	95.6			0.999	2	21.22	22.53	22.56	22.14	22.36	23.85	19.88	22.13	20.01	19.75	21.4	20.98	21.08	20.79	20.92	21.42	20.7	22.4	22.65	22.58	21.36	22.49	22.11	22.72
		1	95.6			0.999	3	21.46	22.48	22.8	22.06	22.21	23.7	19.94	22.04	19.89	19.82	21.56	21.06	19.98	20.89	20.9	21.36	20.9	22.45	22.57	22.54	21.21	22.47	21.92	22.67
		2	97.3			0.998	1	21.68	22.61	22.34	22.01	22.51	23.8	20.3	21.98	19.81	19.69	21.34	19.97	19.77	20.56	20.78	21.49	20.8	22.24	22.57	22.49	21.25	22.33	21.84	22.57
		2	97.3			0.998	2	21.57	22.56	22.22	21.89	22.48	23.71	20.09	21.94	19.94	19.76	21.19	19.89	19.65	20.5	20.8	21.38	20.96	22.3	22.47	22.51	21.35	22.45	21.94	22.65
		2	97.3	96.45	1.20208	0.998	3	21.64	22.38	22.17	22.08	22.33	23.78	20.17	21.84	19.97	19.65	21.39	20.06	19.89	20.64	20.87	21.54	20.78	22.29	22.52	22.61	1899-12-31 21:31:00	22.39	21.8	22.61
Ta2291	ADP-ribosylation factor	1	96.9			1	1	21.15	23.85	22.87	22.01	22.53	23.45	20.83	22.77	20.91	20.25	21.77	20.96	20.9	20.45	21.11	21.96	21.58	23.2	22.81	22.35	21.66	22.99	22.35	22.92
		1	96.9			1	2	21.09	23.76	22.79	21.94	22.6	23.25	21.06	22.84	20.77	20.27	21.85	21.06	20.84	20.42	21.06	21.78	21.64	23.05	22.76	22.38	21.81	23.03	22.41	22.96
		1	96.9			1	3	21.01	23.65	22.96	21.89	22.73	23.32	21.09	22.96	20.69	20.33	21.7	21.11	20.78	20.56	20.89	21.64	21.75	22.96	22.86	22.32	21.72	22.95	22.37	22.88
		2	96.1			1	1	21.37	23.62	23.22	22.18	22.4	23.5	21.21	23.01	20.5	20.2	21.5	21.08	20.98	20.4	20.6	21.18	21.62	22.98	22.94	22.4	21.64	22.89	22.39	23.02
		2	96.1			1	2	21.26	23.56	23.04	22.24	22.56	23.31	21.39	23.14	20.64	20.1	21.36	21.32	20.65	20.49	20.78	21.38	21.72	23.09	22.84	22.45	21.72	22.93	22.37	23.06
		2	96.1	96.5	0.565685	1	3	21.18	23.79	23.02	22.08	22.36	23.39	21.35	22.89	20.54	20.33	21.64	21.25	20.76	20.42	20.75	21.43	21.8	22.89	22.89	22.5	21.68	22.86	22.34	22.98
ADP-RF (m)	ADP-ribosylation factor	1	102			1	1	19.8	21.54	21.24	20.69	21.35	23.1	18.5	20.59	18.37	18.38	19.9	19.16	19.03	18.71	18.89	19.02	19.32	20.72	21.89	22.41	20.06	21.46	20.92	22.31
		1	102			1	2	19.98	21.54	21.36	20.65	21.46	23.11	18.57	20.47	18.43	18.33	19.8	19.15	18.95	18.78	18.98	19.12	19.47	20.8	21.95	22.49	20.12	21.66	20.98	22.48
		1	102			1	3	19.76	21.37	21.12	20.55	21.22	22.96	18.69	20.37	18.51	18.22	20.02	19.02	18.88	18.6	18.78	19.25	19.5	20.56	21.97	22.45	20	21.56	21.06	22.37
		2	104.2			0.998	1	19.65	21.48	21.1	20.48	21.17	22.88	18.75	20.76	18.81	18.41	20.12	18.96	18.77	18.9	19.04	19.36	19.19	20.43	22.03	22.28	20.35	21.6	21.12	22.42
		2	104.2			0.998	2	19.55	21.3	21.27	20.29	21.06	22.91	18.61	20.42	18.72	18.32	20.22	18.88	19.01	19.02	19.11	19.42	19.27	20.36	22.05	22.39	20.31	21.48	21.09	22.57
		2	104.2	103.1	1.55564	0.998	3	19.7	21.56	21.3	20.54	21.31	23.07	18.86	20.57	18.69	18.27	20.05	19.08	18.9	18.95	18.92	19.27	19.33	20.52	21.97	22.34	20.39	21.54	21.07	22.47
Ta4344	ACTIN	1	106.6			0.999	1	22.34	23.64	23.48	22.41	22.66	24.95	2.01	22.61	21.14	21.05	21.5	21.85	21.71	20.83	21.62	21.94	22.4	26.26	22.81	23.64	22.15	22.54	22.41	22.57
		1	106.6			0.999	2	22.28	23.32	23.47	22.51	22.92	25.13	19.81	22.56	21.08	21.11	21.64	21.75	21.73	20.67	21.54	21.73	22.34	26.14	22.89	23.69	22.25	22.63	22.49	22.66
		1	106.6			0.999	3	22.4	23.6	23.5	22.39	22.56	24.9	2.1	22.48	21.12	21.21	21.9	21.9	21.88	20.71	21.69	21.88	22.51	26.08	22.78	23.59	22.2	22.69	22.5	22.69
		2	104.9			0.999	1	22.04	23.32	23.18	22.11	22.36	24.8	2.07	22.31	19.86	19.75	21.78	21.56	21.45	20.55	21.32	21.76	22.15	26.2	22.97	23.39	22.54	22.59	22.39	22.86
		2	104.9			0.999	2	21.88	23.56	23.17	22.21	22.67	25.06	2.2	22.28	19.76	19.84	21.82	21.46	21.49	20.39	21.29	21.59	22.08	26.3	22.87	23.49	22.64	22.63	22.56	22.83
		2	104.9	105.75	1.20208	0.999	3	22.2	23.48	23.24	22.35	22.7	25.16	19.97	22.46	19.98	21.03	21.67	21.77	21.62	20.61	21.53	21.67	22.25	26.09	23.04	23.29	22.59	22.69	22.47	22.8
Ta54825	ACTIN	1	105.6			0.999	1	21.34	21.28	21.3	21.44	20.49	20.39	19.95	21.72	19.9	19.93	20.26	19.94	19.9	20.83	22.61	21.14	20.97	22.81	20.66	20.37	19.74	20.61	20.38	21
		1	105.6			0.999	2	21.32	21.31	21.33	21.49	20.43	20.28	19.86	21.57	19.79	19.9	20.63	20	20.01	20.85	22.47	21.36	20.88	22.68	20.69	20.43	19.84	20.64	20.48	21.08
		1	105.6			0.999	3	21.48	21.44	21.56	21.56	20.56	20.45	20.08	21.68	19.87	20.03	20.48	20.08	20.05	20.92	2.54	21.25	20.92	22.74	20.61	20.4	19.91	20.54	20.32	21.1
		2	103.4			1	1	21.64	21.56	21.61	21.76	20.79	20.78	20.11	22.04	20.19	20.25	20.56	20.24	20.2	21.08	22.9	21.44	21.17	23.11	20.71	20.29	19.84	20.62	20.55	20.96
		2	103.4			1	2	21.61	21.6	21.64	21.79	20.72	20.58	20.14	21.96	20.09	20.2	20.78	20.3	23.2	21.12	22.78	21.52	21.09	22.98	20.77	20.42	19.89	20.65	20.59	21.1
		2	103.4	104.5	1.55564	1	3	21.53	21.48	21.46	21.59	20.59	20.51	20.05	21.88	19.98	20.07	20.67	20.22	20.16	20.96	22.83	21.55	21.12	22.89	20.65	20.36	19.91	20.71	20.51	21.16
Ta53908	ACTIN	1	107.7			1	1	20.31	22.96	22.8	21.88	23.12	25.56	19.39	21.57	19.02	18.61	20.92	19.9	19.76	20.41	21.72	20.5	21.52	21.64	22.23	22.51	21.82	23.06	21.11	22.26
		1	107.7			1	2	20.4	22.66	22.7	21.97	23.21	25.68	19.39	21.75	18.9	18.34	21.09	20.12	19.89	20.44	21.89	20.34	21.44	21.63	1899-12-31 22:25:00	22.65	21.89	23.14	21.15	22.32
		1	107.7			1	3	20.25	22.59	22.74	22.07	23.25	25.74	19.42	21.9	18.86	18.61	20.88	20.25	19.95	20.32	21.96	20.74	21.56	21.42	22.27	22.58	21.97	23.1	21.07	22.29
		2	104.8			0.998	1	20.15	22.88	22.61	22.24	23.02	25.38	19.28	21.36	18.82	18.82	20.94	20.31	19.9	20.02	22.34	20.67	21.83	21.7	22.01	22.33	22.19	23.1	21.3	22.35
		2	104.8			0.998	2	20.33	22.76	22.48	22.36	23.09	25.5	19.21	21.47	18.69	18.55	21.19	19.93	19.96	20.19	22.45	20.48	21.62	21.56	22.02	22.43	22.29	23.26	21.34	22.27
		2	104.8	106.25	2.05061	0.998	3	20.21	22.54	22.56	22.11	23.16	25.24	19.18	21.69	18.64	18.75	21.13	20.18	19.67	20.3	22.12	20.56	21.69	21.63	22.04	22.38	22.09	23.18	21.26	22.31
Ta1868	ACTIN	1	103.9			0.997	1	23.9	25.64	25.7	24.96	25.53	26.18	23.93	26.66	25.01	24.59	23.04	22.72	22.56	21.65	21.88	23.87	23.27	23.13	25.6	25.24	24.66	25.81	24.76	25.09
		1	103.9			0.997	2	23.98	25.78	25.91	25.11	25.42	26.2	24.28	26.5	24.89	24.42	22.91	22.76	22.59	21.6	21.96	23.96	23.43	23.19	25.65	25.2	24.69	25.9	24.79	25.19
		1	103.9			0.997	3	24.22	25.87	26.02	25.01	25.38	26.05	24.12	26.48	24.95	24.31	22.79	22.58	22.8	21.55	22.05	23.99	23.56	23.09	25.55	25.28	24.63	25.82	24.73	25.12
		2	99			0.996	1	24.52	26.02	26	25.21	25.4	25.95	24.26	26.34	24.6	24.37	22.51	22.69	22.82	21.67	22.48	24.15	23.29	23.42	25.54	24.89	23.96	25.4	24.38	25.07
		2	99			0.996	2	24.33	25.92	25.76	25.05	25.23	26.04	24.04	26.41	24.88	24.5	22.65	22.76	22.71	21.87	22.55	24.26	23.51	23.29	25.64	24.89	24.08	25.41	24.34	24.91
		2	99	101.45	3.46482	0.996	3	24.29	25.88	25.87	25.18	25.32	26.09	24.12	26.57	24.78	24.48	22.71	22.49	22.66	21.79	22.39	24.05	23.44	23.07	25.71	24.83	24.13	25.37	24.3	24.99
Ta20863	ACTIN	1	104.9			0.999	1	24.3	25.75	25.7	24.74	25.62	28.65	22.2	24.77	21.87	21.99	25.18	23.92	23.55	22.57	24.83	23.58	25.07	27.84	25.2	24.86	23.92	25.16	25.55	26.43
		1	104.9			0.999	2	24.11	25.69	25.8	24.57	25.58	28.6	22.15	24.82	21.99	21.78	25.01	23.93	23.45	22.69	24.99	23.67	25.04	27.82	25.25	25	23.99	25.19	25.52	26.55
		1	104.9			0.999	3	24.11	25.89	25.58	24.65	25.57	28.33	21.97	24.85	22.04	21.96	25.12	23.96	23.53	22.77	25.23	23.7	24.92	27.65	25.14	24.93	23.85	25.16	25.53	26.49
		2	106.6			0.999	1	24.35	25.71	25.55	24.72	25.65	28.37	21.99	24.81	21.9	22.06	25.24	23.88	23.63	22.89	25.49	23.36	24.78	27.78	25.25	24.4	23.81	25.04	25.5	25.97
		2	106.6			0.999	2	24.38	25.86	25.52	24.63	25.61	28.65	22.25	24.73	21.81	21.74	19.96	24.04	23.4	22.99	25.33	23.28	24.83	27.69	25.35	24.37	23.75	25.22	25.45	26.09
		2	106.6	105.75	1.20208	0.999	3	24.28	25.75	25.68	24.54	25.6	28.69	22.19	24.89	22.09	21.87	25.1	23.9	23.59	22.78	25.4	23.14	24.71	27.64	25.15	24.43	23.87	25.12	25.4	26.03
Actina (m)	ACTIN	1	108.7			0.998	1	20.28	20.76	20.81	20.81	20.16	20.56	18.89	20.91	18.75	18.53	19.82	19.43	19.3	19.69	19.32	20.14	20.18	22.24	20.54	19.07	18.8	20.69	18.7	19.68
		1	108.7			0.998	2	20.12	20.62	20.75	20.72	20.28	20.49	18.82	20.94	18.67	18.52	19.78	19.41	19.53	19.6	19.55	19.95	20.09	22.11	20.64	19.18	18.77	20.63	18.67	19.72
		1	108.7			0.998	3	20.37	20.83	20.71	20.76	20.25	20.52	19.06	20.9	18.7	18.21	19.7	19.6	19.41	19.65	19.44	20.07	20.14	22.16	20.44	19.2	18.67	20.75	18.6	19.64
		2	109			0.997	1	20.29	20.56	20.79	20.7	20.14	20.5	19.08	20.78	18.72	18.39	19.87	19.49	19.32	19.7	19.15	20.11	20.15	22.06	20.28	19.23	18.9	20.66	18.85	19.55
		2	109			0.997	2	20.41	20.41	20.77	20.74	20.32	20.7	19.23	21.11	18.64	18.33	19.67	19.51	19.5	19.58	19.55	19.98	20.12	22.26	20.32	19.26	18.87	20.69	18.95	19.58
		2	109	108.85	0.212132	0.997	3	20.1	20.6	20.69	20.83	20.24	20.63	18.9	20.94	18.74	18.48	19.74	19.5	19.38	19.6	19.43	20.09	20.22	22.33	20.24	19.29	18.76	20.63	18.9	19.52
Ta5566	Alpha tubulin 1	1	102.8			0.998	1	23.65	25.27	24.98	24.38	24.03	27.99	21.35	28.08	23.86	22.74	24.93	23.41	22.46	23.54	21.76	25.27	24.04	29.85	25.32	24.81	22.51	25.21	22.69	24.2
		1	102.8			0.998	2	23.5	25.38	25.01	24.42	24.07	27.95	21.38	28.03	23.9	22.68	24.97	23.42	22.5	23.61	21.86	25.17	24.05	29.84	25.28	24.85	22.57	25.34	22.75	24.35
		1	102.8			0.998	3	23.7	25.3	25.03	24.37	24.05	27.97	21.36	28.05	23.8	22.8	24.9	23.4	22.43	23.43	21.8	25.36	24.03	29.86	25.36	24.76	22.54	25.3	22.63	24.25
		2	101.3			0.998	1	23.6	25.7	24.87	24.53	24.12	28.01	21.3	28.15	23.71	22.9	24.92	23.52	22.6	23.18	21.78	25.51	24.12	29.8	25.3	24.6	22.57	25.32	22.5	24.54
		2	101.3			0.998	2	23.75	25.55	24.98	24.62	24.06	27.9	21.4	28.01	23.64	22.98	25.07	23.33	22.7	23.09	21.83	25.42	24.05	29.9	25.4	24.65	22.69	25.39	22.55	24.6
		2	101.3	102.05	1.06607	0.998	3	23.57	25.75	25.1	24.46	23.92	27.94	21.38	28.08	23.74	22.78	24.88	23.42	22.52	23.25	21.84	25.61	23.99	29.84	25.2	24.55	22.63	25.27	22.45	24.57
Ta53981	Alpha tubulin 2	1	100.1			0.999	1	18.59	20.24	20.42	20.09	20.32	23.09	16.62	19.25	16.96	16.91	19.89	18.74	17.72	18.52	19.39	18.69	18.2	21.24	20.65	19.83	19.25	20.65	18.7	19.84
		1	100.1			0.999	2	18.79	20.27	20.49	19.78	20.14	23.13	16.94	19.15	16.8	16.99	19.85	18.63	17.67	18.39	19.47	18.53	18.34	21.4	20.69	19.71	19.2	20.72	18.65	19.98
		1	100.1			0.999	3	18.65	20.26	20.45	19.48	20.08	23.11	16.78	19.2	17.04	16.72	19.78	18.7	17.77	18.42	19.58	18.83	18.54	21.3	20.61	19.77	19.15	20.67	18.75	19.88
		2	101.5			0.999	1	18.56	20.34	20.2	19.65	19.84	23.02	16.89	19.12	16.69	16.59	19.6	18.3	17.99	18.51	19.55	18.8	18.63	21.26	20.52	19.84	18.55	20.65	18.62	19.47
		2	101.5			0.999	2	18.58	20.2	20.32	19.63	19.89	23.11	17	19.02	16.78	16.66	19.73	18.43	17.81	18.68	19.48	18.61	18.71	21.42	20.49	19.9	18.63	20.7	18.58	19.45
		2	101.5	100.8	0.989949	0.999	3	18.57	20.25	20.24	19.6	19.97	23.21	16.94	19.22	16.57	16.48	19.55	18.5	17.87	18.55	19.42	18.73	18.51	21.32	20.55	19.87	18.7	20.79	18.66	19.43
Ta33558	Alpha tubulin 3	1	108.6			0.999	1	21.12	22.86	22.71	22.04	21.68	25.67	18.84	21.73	18.78	18.89	20.96	20.63	19.35	20.63	22.92	20.86	21.05	23.81	22.7	22.56	21.79	22.98	20.35	21.65
		1	108.6			0.999	2	21.22	22.92	22.64	22	21.73	25.57	18.94	21.75	18.81	18.99	20.95	20.55	19.4	20.55	23.03	20.7	20.98	23.9	22.74	22.64	21.7	22.88	20.45	21.68
		1	108.6			0.999	3	20.9	22.89	22.83	22.02	21.79	25.77	18.74	21.7	18.8	18.79	20.97	20.43	19.3	20.49	22.84	20.9	21.11	23.7	22.66	22.6	21.88	22.8	20.3	21.62
		2	106.2			0.999	1	20.72	22.92	22.96	22.04	22.25	25.77	18.57	21.64	18.83	18.78	20.75	20.26	19.54	20.29	23.01	20.99	20.89	23.96	22.67	22.59	21.6	22.9	20.32	21.52
		2	106.2			0.999	2	20.6	22.81	23.04	21.94	22.07	25.88	18.67	21.74	18.75	18.68	20.8	20.33	19.65	20.37	23.11	21.09	20.97	24.05	22.77	22.7	21.64	22.98	20.42	21.55
		2	106.2	107.4	1.69706	0.999	3	20.8	23.01	22.84	22.14	22.14	25.68	18.47	21.8	18.81	18.68	20.7	20.4	19.45	20.4	22.92	20.89	20.99	23.87	22.57	22.65	21.56	22.87	20.22	21.49
		1	106.1			0.997	1	22.73	23.22	23.13	23.3	24.09	26.98	21.23	21.55	19.76	20.29	25.03	23.54	23.7	21.47	22.6	21.86	21.78	25.49	23.22	22.76	21.78	23.66	22.77	23.91
Ta54519	Alpha tubulin 4	1	106.1			0.997	2	22.98	23.32	23.1	23.2	24.19	27.06	21.44	21.51	19.6	20.21	25.1	23.58	23.83	21.52	22.47	21.74	21.8	25.51	23.29	22.79	21.84	23.55	22.81	23.99
		1	106.1			0.997	3	23.04	23.12	23.12	23.26	23.99	27.02	21.56	21.53	19.8	20.37	25.01	23.56	23.78	21.38	22.31	21.9	21.82	25.47	23.16	22.73	21.72	23.51	22.73	23.95
		2	103.9			0.998	1	23.37	22.94	23.15	23.31	23.98	26.88	21.89	21.55	19.57	20.2	24.96	23.55	23.72	21.14	22.09	21.73	21.7	25.4	23.24	22.72	21.71	23.61	22.72	23.98
		2	103.9			0.998	2	23.11	23.06	23.05	23.22	23.87	26.96	21.77	21.6	19.51	20.3	24.99	23.65	23.8	21.22	22.16	21.76	21.9	25.62	23.34	22.82	21.75	23.5	22.7	24.12
		2	103.9	105	1.55564	0.998	3	23.06	22.86	1899-12-31 23:24:00	23.25	24.07	26.93	21.68	21.7	19.61	20.12	25.2	23.45	23.67	21.35	22.24	21.7	21.8	25.48	23.18	22.67	21.67	23.58	22.76	24
Ta25534	Alpha tubulin 5	1	108.7			1	1	25.05	26.53	26.69	26.06	25.91	26.04	24.71	27.39	24.77	24.49	24.14	23.43	23.49	24.25	24.59	25.42	24.84	26.97	26.47	26.15	24.01	26.85	24.71	26.04
		1	108.7			1	2	25.12	26.71	26.8	25.99	25.98	25.9	24.62	27.42	24.8	24.51	24.17	23.49	23.55	24.31	24.64	25.36	24.8	27.03	26.53	26.18	23.97	26.81	24.75	25.92
		1	108.7			1	3	24.98	26.8	26.61	26.11	26.03	26.11	24.59	27.36	24.71	24.47	24.11	23.37	23.43	24.19	24.51	25.29	24.88	26.91	26.41	26.12	23.91	26.89	24.67	25.98
		2	107.4			0.998	1	24.92	27.06	26.75	26.34	26.28	26.19	24.36	27.67	24.94	24.53	24.14	23.36	23.39	24.45	24.4	25.23	24.7	26.76	26.85	26.2	24.21	26.91	24.7	25.8
		2	107.4			0.998	2	24.8	27	26.7	26.41	26.32	26.12	24.41	27.7	24.89	24.5	24.11	23.4	23.36	24.4	24.36	25.2	24.75	26.7	26.81	26.25	24.1	26.87	24.79	25.88
		2	107.4	108.05	0.919239	0.998	3	25	26.94	26.81	26.29	26.24	26.27	24.48	27.64	25.01	24.44	24.19	23.32	23.33	24.51	24.28	25.27	24.65	26.82	26.77	26.15	24.15	26.95	24.61	25.84
Alpha-tubulin (m)	Alpha tubulin	1	108.1			0.997	1	18.16	20.31	20	19.72	19.48	22.77	17.47	18.42	16.33	16.81	19.71	18.01	18.41	18.67	19.95	18.2	18.01	20.69	19.6	19.23	18.72	20.16	18.85	20.25
		1	108.1			0.997	2	18.32	20.12	19.2	19.6	19.28	22.8	17.5	18.5	16.3	16.9	19.8	18.1	18.36	18.5	19.88	18.29	18.11	20.6	19.67	19.29	18.77	20.08	18.81	20.16
		1	108.1			0.997	3	18	20.09	20.08	19.8	19.16	22.7	17.4	18.38	16.36	16.79	19.6	17.93	18.29	18.7	19.72	18.11	19.98	20.8	19.53	19.26	18.67	20.12	18.89	20.21
		2	106.8			0.997	1	18	19.75	20.1	19.98	18.81	22.9	17.48	18.57	16.58	16.6	19.89	18.51	18.07	18.45	19.77	18.45	18.29	20.35	20.06	19.14	18.36	19.7	18.59	20.18
		2	106.8			0.997	2	18.6	19.7	20	20	18.9	22.98	17.52	18.6	16.5	16.68	19.92	18.3	18.12	18.4	19.68	18.5	18.32	20.45	20	19.24	18.46	19.79	18.69	20.25
		2	106.8	107.45	0.919239	0.997	3	17.94	19.8	19.9	20.2	19.05	23.06	17.38	18.5	16.62	16.62	19.87	18.29	18.18	18.51	19.7	18.41	18.27	20.49	20.1	19.19	18.5	19.74	18.51	20.2
Ta54963	GABARAP (GABA-receptor-associated protein)	1	102.3			0.998	1	22.03	23.8	23.71	22.78	22.88	23.53	22.75	22.69	21.82	22.02	21.33	21.24	20.9	21.72	21.7	22.37	21.77	22.34	23.47	23.34	22.93	23.66	22.56	23.31
		1	102.3			0.998	2	21.98	23.75	23.74	22.7	22.84	23.5	22.8	22.72	21.87	21.89	21.37	21.3	21.05	21.75	21.6	22.33	21.79	22.38	23.51	23.38	22.99	23.76	22.59	23.35
		1	102.3			0.998	3	21.86	23.85	23.68	22.72	22.92	23.56	22.7	22.66	21.77	21.8	21.29	21.18	20.8	21.69	21.8	22.41	21.84	22.3	23.43	23.3	23.1	23.56	22.53	23.27
		2	101.8			0.998	1	21.66	23.84	23.59	22.57	23.19	23.52	22.9	22.7	21.77	21.66	21.66	21.47	21.05	21.69	21.74	22.34	22	22.57	23.5	23.37	22.9	23.63	22.65	23.4
		2	101.8			0.998	2	21.75	23.88	23.64	22.5	23.11	23.57	22.93	22.65	21.71	21.73	21.59	21.4	21.2	21.73	21.78	22.38	21.95	22.62	23.4	23.41	22.95	23.66	22.61	23.47
		2	101.8	102.05	0.353553	0.998	3	21.8	23.8	23.55	22.62	23.22	23.47	22.87	22.74	21.83	21.79	21.6	21.41	21.24	21.65	21.7	22.3	21.87	22.52	23.54	23.33	22.85	23.6	22.69	23.33
Ta54171	Superoxide dismutase [Cu-Zn]	1	97.7			0.997	1	20.18	22.25	23.14	22.84	23.25	23.17	19.94	22.52	20.11	20.35	20.74	20.09	20.18	21.18	21.51	20.79	20.49	21.74	22.33	21.77	21.25	22.39	20.91	21.8
		1	97.7			0.997	2	20.23	22.34	23.1	22.56	23.3	23.21	19.9	22.58	20.2	20.39	20.6	20.22	20.22	21.32	21.56	20.7	20.5	21.79	22.36	21.7	21.34	22.41	20.95	21.75
		1	97.7			0.997	3	20.13	22.4	23.07	22.67	23.2	23.13	19.98	22.46	20.02	20.31	20.55	20.3	20.14	21.4	21.46	20.88	20.48	21.69	22.3	21.84	21.29	22.38	20.87	21.7
		2	96.9			0.997	1	20.33	22.64	22.72	22.33	22.94	23.17	19.75	22.12	20.22	20.01	20.21	20.5	20.39	21.63	21.5	20.66	20.44	21.88	22.31	21.37	21.15	22.38	20.6	21.85
		2	96.9			0.997	2	20.36	22.51	22.7	22.45	22.98	23.2	19.79	22.24	20.01	20.12	20.33	20.55	20.45	21.55	21.47	20.61	20.5	21.92	22.27	21.45	21.23	22.48	20.55	21.9
		2	96.9	97.3	0.565685	0.997	3	20.3	22.47	22.74	22.51	23.05	23.14	19.71	22.31	20.12	20.18	20.39	20.45	20.33	21.5	21.53	20.72	20.38	21.84	22.35	21.5	21.19	22.28	20.65	21.79
Ta54948	Rab GTPase homolog (Rab7 subfamily); GTP binding	1	105.2			0.997	1	23	24.3	24.62	24.64	24.32	25.33	22.22	24.75	22.83	22.4	23.14	22.25	22.3	22.28	23.31	23.34	22.93	23.71	24.52	23.97	23.37	24.67	23.83	24.7
		1	105.2			0.997	2	22.95	24.38	24.68	24.67	24.42	25.3	22.28	24.71	22.89	22.46	23.24	22.2	22.15	22.23	23.37	23.36	23	23.84	24.57	24	23.4	24.71	23.93	24.68
		1	105.2			0.997	3	23.05	24.45	24.56	24.61	24.21	25.36	22.16	24.79	22.77	22.34	23.06	22.29	22.43	22.32	23.25	23.31	22.86	23.9	24.48	23.93	23.33	24.64	23.8	24.73
		2	104.1			0.997	1	22.63	24.96	24.66	24.57	24.33	25.33	22.2	24.57	23.19	22.63	22.8	22.23	22.17	22.56	23.39	23.3	22.89	24.07	24.66	24.08	23.38	24.7	23.97	24.8
		2	104.1			0.997	2	22.68	24.89	24.61	24.64	24.37	25.43	22.3	24.63	23.22	22.6	22.84	22.28	22.2	22.6	23.31	23.26	22.78	24.02	24.69	24.02	23.31	24.75	24	24.7
		2	104.1	104.65	0.777817	0.997	3	22.58	24.76	24.71	24.5	24.3	25.23	22.12	24.51	23.16	22.67	22.79	22.24	22.14	22.52	23.46	23.34	22.98	23.95	24.63	24.14	23.45	24.63	23.91	24.75
Ta2776	similar to RNase L inhibitor-like protein	1	97.2			0.998	1	24.42	25.51	25.56	25.44	25.82	26.9	23.99	25	23.5	23.27	24.78	23.83	23.81	24.09	24.33	24.37	24.48	24.27	25.52	25.56	24.47	25.5	24.87	25.81
		1	97.2			0.998	2	24.48	25.55	25.6	25.48	25.78	27.01	23.91	24.92	23.39	23.22	24.83	23.8	23.86	24	24.38	24.32	24.46	24.31	25.54	25.6	24.52	25.45	24.92	25.85
		1	97.2			0.998	3	24.36	25.47	25.51	25.4	25.87	26.8	24.07	24.88	23.58	23.32	24.74	23.86	23.75	24.16	24.3	24.41	24.5	24.22	25.5	25.52	24.42	25.56	24.84	25.76
		2	98.3			0.998	1	24.75	25.67	25.7	25.47	25.7	26.91	23.92	24.49	23.51	23.52	24.61	23.65	23.87	23.77	24.31	24.11	24.28	24.59	25.59	25.41	24.49	25.6	24.81	25.89
		2	98.3			0.998	2	24.7	25.62	25.74	25.63	25.73	26.94	23.88	24.65	23.55	23.5	24.65	23.61	23.8	23.74	24.39	24.15	24.35	24.56	25.62	25.45	24.42	25.5	24.85	25.94
		2	98.3	97.75	0.777817	0.998	3	24.81	25.7	25.67	25.4	25.67	26.88	23.96	24.71	23.48	23.55	24.57	23.69	23.95	23.8	24.33	24.07	24.22	24.62	25.56	25.37	24.56	25.1	24.78	26
Ta30797	similar to phosphogluconate dehydrogenase	1	96.8			0.997	1	23.64	23.92	23.62	24.05	23.03	23.25	22.1	24.24	21.75	22.43	22.65	22.16	22.09	22.4	23.08	22.54	22.92	26.4	23.57	23.27	22.67	23.6	22.81	23.33
		1	96.8			0.997	2	23.6	23.9	23.67	23.97	23.01	23.17	22.33	24.26	21.66	22.49	22.55	22.26	22.18	22.44	23.01	22.56	22.81	26.41	23.6	23.45	22.75	23.67	22.91	23.41
		1	96.8			0.997	3	23.68	23.95	23.58	24.01	22.98	23.21	22.45	24.21	21.7	22.37	22.74	22.08	22.34	22.36	23.15	22.52	22.87	26.4	23.54	23.2	22.62	23.53	22.7	23.24
		2	98.9			1	1	23.56	23.47	23.8	23.57	22.81	23.16	22.66	24.27	21.6	22.49	22.54	22.14	22.46	22.3	23.1	22.54	23	26.18	23.49	22.95	22.58	23.52	22.57	23.49
		2	98.9			1	2	23.61	23.55	23.83	23.43	22.9	23.1	22.51	24.23	21.41	22.47	22.49	22.09	22.33	22.24	23	22.48	22.97	26.22	23.59	23.06	22.62	23.55	22.6	23.51
		2	98.9	97.85	1.48492	1	3	23.52	23.6	23.77	23.5	22.93	23.05	22.48	24.19	21.5	22.51	22.45	22.28	22.29	22.27	23.18	22.51	22.93	26.26	23.42	23	22.54	23.58	22.67	23.44
Ta35284	Protein transport protein Sec23A	1	104.7			0.999	1	23.01	24.52	24.53	24.36	24.37	25.23	22.35	23.35	21.75	21.73	23.55	22.46	22.84	22.54	22.93	22.97	22.57	25.01	24.74	23.67	23.12	24.1	23.62	24.45
		1	104.7			0.999	2	23.12	24.58	24.56	24.46	24.4	25.19	22.3	23.42	21.64	21.6	23.61	22.56	22.79	22.59	22.9	23.07	22.6	24.95	24.78	23.7	23.16	24.22	23.66	24.38
		1	104.7			0.999	3	22.9	24.46	24.49	24.26	24.33	25.27	22.25	23.28	21.86	21.86	23.49	22.6	22.88	22.48	22.96	22.89	22.54	25.06	24.7	23.63	23.08	24.3	23.58	24.53
		2	103.7			0.997	1	23.45	24.48	24.32	24.57	24.57	25.2	22.21	23.34	21.64	21.71	23.23	22.83	22.76	22.46	22.85	23.2	22.62	24.88	24.72	23.53	23.2	24.35	23.48	24.27
		2	103.7			0.997	2	23.35	24.28	24.38	24.6	24.61	25.3	22.24	23.37	21.68	21.74	23.33	22.8	22.79	22.5	22.8	23.1	22.58	24.84	24.82	23.56	23.1	24.45	23.58	24.37
		2	103.7	104.2	0.707107	0.997	3	23.39	24.38	24.26	24.53	24.54	25.24	22.19	23.3	21.6	21.75	23.12	22.87	22.74	22.41	22.82	23.31	22.66	24.92	24.63	23.49	23.16	24.31	23.39	24.2
Ta22845	ATP-dependent 26S proteasome regulatory subunit	1	96.5			1	1	21.89	23.08	22.99	22.66	23.54	24.28	21.79	21.64	20.22	21.1	22.5	21.63	21.7	21.9	21.4	22.11	21.72	23.73	22.99	22.67	21.85	22.79	22.45	23.19
		1	96.5			1	2	21.95	23	23.05	22.69	23.5	24.33	21.89	21.76	20.32	21.02	22.57	21.54	21.6	22.01	21.41	22.02	21.69	23.7	23.05	22.6	21.99	22.89	22.49	23.21
		1	96.5			1	3	21.83	23.16	22.93	22.63	23.59	24.24	21.7	21.92	20.12	21.17	22.44	21.48	21.79	21.79	21.42	22.2	21.75	23.77	22.93	22.73	21.92	22.93	22.41	23.16
		2	95.2			1	1	22.1	23.17	23.13	22.76	23.6	24.02	21.74	22.14	20.5	20.73	22.12	21.05	21.61	21.91	21.55	21.98	21.69	23.4	23.05	22.61	22.11	23.02	22.49	23.2
		2	95.2			1	2	21.97	23.24	23.19	22.86	23.7	23.96	21.78	22.08	20.55	20.83	22.16	21.17	21.58	21.86	21.65	22.07	21.79	23.5	23.15	22.65	22.26	22.94	22.51	23.11
		2	95.2	95.85	0.919239	1	3	22.03	23.1	23.07	22.65	23.51	24.07	21.7	21.96	20.46	20.65	22.08	21.29	21.64	21.98	21.46	21.9	21.6	23.61	22.95	22.57	22.18	23.12	22.46	23.06
Ta4045	ubiquinol-cytochrome C reductase iron-sulfur subunit	1	96.4			1	1	20.94	22.12	22.55	21.8	21.91	22.7	20.43	22.01	20.24	20.15	21	20.44	21.06	20.28	19.19	21.38	21.51	22.51	22.32	21.67	21.03	22.27	20.91	21.85
		1	96.4			1	2	20.86	22.16	22.51	21.91	21.89	22.64	20.47	22.12	20.31	20.2	21.11	20.51	21.01	20.36	19.23	21.3	21.42	22.62	22.26	21.77	21.09	22.32	21.02	21.8
		1	96.4			1	3	20.78	22.08	22.48	21.69	21.94	22.67	20.39	21.89	20.17	20.11	20.89	20.37	21.12	20.21	19.16	21.46	21.37	22.41	22.36	21.59	21.15	22.23	20.83	21.73
		2	97.2			1	1	20.37	22.27	22.56	22.22	21.95	22.31	20.4	22.45	20.59	20.07	21.04	20.39	20.5	19.96	19.2	21.33	20.95	22.74	21.99	21.48	20.95	22.1	21.07	22.11
		2	97.2			1	2	20.45	22.32	22.55	22.24	22.05	22.42	20.33	22.48	20.62	20.11	20.98	20.36	20.61	20.02	19.23	21.27	21.12	22.7	21.9	21.41	20.89	22.2	21.13	22.2
		2	97.2	96.8	0.565685	1	3	20.51	22.23	22.53	22.2	21.85	22.2	20.26	22.43	20.57	20.02	20.94	20.42	20.65	19.92	19.16	21.31	21.25	22.77	22.08	21.55	21.04	22.16	21.02	22.15
Ta55512	cathepsin B-like cysteine protease	1	96.8			1	1	21.36	23.19	22.83	22.6	22.84	22.95	21.5	24.14	22.31	22.2	22.24	21.41	20.82	22.96	22.49	23.98	21.73	23.91	23.16	23.24	21.92	23.07	23.13	24.04
		1	96.8			1	2	21.42	23.22	22.9	22.55	22.78	22.99	21.38	24.18	22.38	22.11	22.18	21.45	20.92	22.99	22.54	24.03	21.84	23.82	23.24	23.3	21.96	23.14	23.15	24.14
		1	96.8			1	3	21.3	23.15	22.76	22.51	22.72	22.92	21.44	24.1	22.24	22.15	22.31	21.37	20.71	22.94	22.44	23.92	21.6	24.01	23.12	23.18	21.88	23	23.1	23.95
		2	97.2			0.999	1	21.39	23.25	23.13	22.38	22.67	22.91	21.64	23.96	22.22	22.09	22.25	21.39	20.86	22.95	22.28	23.93	21.93	23.53	23.12	23.33	21.9	23.09	23.08	24.12
		2	97.2			0.999	2	21.31	23.19	23.07	22.42	22.69	22.89	21.6	24.02	22.17	22.15	22.35	21.31	20.93	23.02	22.32	23.01	21.99	23.63	23.19	23.42	21.8	23.19	23.18	24.15
		2	97.2	97	0.282843	0.999	3	21.35	23.16	23.04	22.34	22.64	22.86	21.68	24.09	22.15	22.03	22.17	21.35	20.79	22.88	22.24	23.86	21.87	23.52	23.07	23.14	21.78	22.98	22.98	24.03
Ta53937	Cytosolic malate dehydrogenase	1	95.4			0.999	1	21.67	22.49	22.3	21.91	21.99	23.01	19.69	21.98	19.45	19.47	20.9	19.88	20.47	20.09	21.71	20.87	19.79	23.61	22.5	21.89	20.6	22.38	21.28	22.12
		1	95.4			0.999	2	21.6	22.45	22.37	22.01	22.06	23.04	19.75	21.96	19.56	19.51	20.97	19.98	20.26	19.93	21.77	20.97	19.81	23.66	22.55	22.02	20.65	22.43	21.35	22.22
		1	95.4			0.999	3	21.75	22.42	22.24	21.96	21.92	22.97	19.63	22	19.35	19.43	20.83	19.77	20.36	20.01	21.85	20.78	19.76	23.57	22.47	21.95	20.57	22.32	21.32	22.01
		2	96.1			0.999	1	21.81	22.47	22.38	21.94	22.04	22.88	19.65	21.99	19.66	19.8	21.12	20.16	20.44	20.33	21.69	21.01	19.86	23.65	22.56	21.59	20.58	22.54	21.44	22.41
		2	96.1			0.999	2	21.71	22.56	22.31	22.05	21.9	22.99	19.46	21.95	19.55	19.91	20.88	20.18	20.48	20.42	21.64	21.05	19.78	23.75	22.6	21.77	20.62	22.62	21.58	22.45
		2	96.1	95.75	0.494975	0.999	3	21.76	22.39	22.45	21.83	21.97	22.78	19.55	22.04	19.77	19.71	21	20.13	20.39	20.24	21.59	19.97	19.82	23.56	22.51	21.67	20.54	22.47	21.51	22.37
Ta54227	Cell division control protein 48 homolog (AAA-superfamily of ATPases)	1	97			0.999	1	21.3	22.6	22.46	21.85	21.89	22.89	20.46	22.17	19.85	20.2	21.06	20.79	20.87	20.73	21.07	21.09	21.3	22.08	22.32	21.82	21.76	22.43	22.13	22.67
		1	97			0.999	2	21.21	22.65	22.42	21.8	21.94	22.98	20.56	22.23	19.89	19.89	21.16	20.84	20.68	20.85	21.14	21.04	21.24	22.18	22.38	21.92	21.72	22.49	22.17	22.7
		1	97			0.999	3	21.25	22.55	22.38	21.89	22.01	22.81	20.36	22.12	19.8	20.8	21.11	20.75	20.56	20.61	21.02	21.07	21.26	22.01	22.26	21.76	21.8	22.37	22.09	22.64
		2	98.2			1	1	21.35	22.74	22.49	21.9	22.04	22.98	20.4	22.28	19.93	19.83	21.2	20.78	20.45	20.65	21.24	21.19	21.05	21.99	22.3	21.63	21.56	22.45	22.25	22.75
		2	98.2			1	2	21.45	22.67	22.46	21.95	21.96	22.87	20.36	22.09	19.9	19.91	21.13	20.7	20.51	20.57	21.12	21.12	21.16	22.03	22.4	21.7	21.65	22.55	22.34	22.78
		2	98.2	97.6	0.848528	1	3	21.24	22.71	22.52	21.93	21.99	22.91	20.31	22.18	19.96	20.03	21.27	20.74	20.67	20.61	21.19	21.26	20.94	21.95	22.23	21.57	21.47	22.37	22.18	22.69
Ta54733	Protein of unknown function (DUF 866)	1	99.9			0.999	1	24.1	25.88	25.56	25.35	25.01	25.61	24.8	24.65	22.77	23.5	24.39	23.1	23.13	24.45	24.44	23.39	23.33	25.73	25.92	25.93	24.43	25.96	25.02	25.81
		1	99.9			0.999	2	24.18	25.82	25.5	25.39	25.11	25.68	24.9	24.74	22.81	23.35	24.27	23.16	23.1	24.51	24.41	23.48	23.36	25.78	25.97	26	24.34	26.04	25.06	25.86
		1	99.9			0.999	3	24.14	25.76	25.62	25.3	24.92	25.55	24.75	24.81	22.73	23.26	24.16	23.04	23.15	24.58	24.48	23.31	23.29	25.68	25.88	25.87	24.52	25.88	24.98	25.76
		2	101			0.999	1	24.06	25.92	25.74	25.42	24.92	25.69	24.86	24.93	22.91	23.11	23.99	23.12	23.24	24.76	24.63	23.38	23.41	25.82	25.9	25.69	24.5	25.95	24.85	25.9
		2	101			0.999	2	24.16	25.97	25.58	25.28	24.99	25.6	24.98	24.89	22.86	23.24	23.11	23.22	23.28	24.68	24.67	23.34	23.51	25.61	26	25.75	24.56	26.05	24.95	25.95
		2	101	100.45	0.777817	0.999	3	23.96	25.87	25.66	25.35	25.06	25.64	24.79	24.75	22.97	23.32	23.21	23.03	23.19	24.62	24.59	23.41	23.46	25.72	25.84	25.63	24.6	25.87	24.75	25.85
Ta53919	S-adenosylmethionine decarboxylase	1	104			0.996	1	19.6	21.64	21.98	20.68	20.98	21.69	19.8	21.21	18.62	18.8	19.63	18.76	19.23	20.45	20.24	19.04	20.23	20.21	21.53	20.7	19.93	21.91	20.55	21.24
		1	104			0.996	2	19.72	21.68	22.08	20.71	21.06	21.63	19.9	21.24	18.58	18.73	19.57	18.88	19.27	20.55	20.29	19.14	20.25	20.24	21.64	20.75	19.99	21.98	20.67	21.34
		1	104			0.996	3	19.48	21.6	21.88	20.8	20.92	21.57	19.72	21.18	18.54	18.67	19.49	18.64	19.2	20.37	20.18	18.95	20.28	20.2	21.67	20.81	19.86	21.84	20.47	21.18
		2	103.8			0.997	1	19.51	21.67	22.16	20.85	21.19	21.43	19.86	21.25	18.91	18.61	19.23	18.79	19.35	20.16	20.1	19.37	20.16	20.12	21.94	20.68	19.58	21.8	20.7	21.3
		2	103.8			0.997	2	19.56	21.65	22.08	20.78	21.09	21.47	19.74	21.16	18.95	18.71	19.34	18.68	19.44	20.27	20.14	19.26	20.19	20.32	21.84	20.78	19.68	21.85	20.67	21.35
		2	103.8	103.9	0.141421	0.997	3	19.47	21.62	22	20.71	21	21.41	19.8	21.2	18.87	18.52	19.45	18.6	19.26	20.34	20.06	19.47	20.13	20.22	21.79	20.75	19.5	21.92	20.73	21.4
Ta1698	NADP-isocitrate dehydrogenase	1	101.1			1	1	20.24	22.8	22.39	21.92	22.23	25.38	20.13	22.59	20.63	20.29	21.27	20.49	20.46	20.75	20.7	21.21	21.12	24.15	22.55	22.3	21.08	22.71	21.57	22.42
		1	101.1			1	2	20.12	22.84	22.46	22.02	22.3	25.42	20.23	22.53	20.68	20.35	21.33	20.45	20.52	20.79	20.73	21.29	20.96	24.23	22.62	22.34	21.12	22.75	21.65	22.52
		1	101.1			1	3	20.18	22.76	22.32	21.97	22.17	25.34	20.04	22.56	20.57	20.24	21.21	20.56	20.4	20.7	20.67	21.12	21.04	24.17	22.48	22.26	21.04	22.68	21.5	22.56
		2	100.5			1	1	20.1	23.06	22.46	21.68	22.34	25.36	19.98	22.38	20.23	20.26	21.2	20.5	20.49	20.84	20.82	21.47	21.03	24.37	22.5	22.4	21.1	22.75	21.32	22.49
		2	100.5			1	2	20.2	23	22.51	21.78	22.45	25.4	20.04	22.47	20.33	20.37	21.09	20.59	20.53	20.93	20.75	21.4	21.07	24.43	22.54	22.47	21.15	22.7	21.35	2.58
		2	100.5	100.8	0.424264	1	3	20.02	23.12	22.4	21.58	22.23	25.39	19.83	22.29	20.4	20.15	21.14	20.41	20.47	20.75	20.71	21.33	21.01	24.3	22.46	22.33	21.05	22.66	21.29	22.43
Ta54448	Protein of unknown function (DUF52 family protein)	1	101.8			0.999	1	23.97	26.41	26.3	25.55	25.6	26.39	23.55	25.68	23.67	23.56	23.85	23.37	22.89	23.42	23.38	24.27	23.78	25.54	26.1	25.74	24.53	26.42	24.17	25.02
		1	101.8			0.999	2	24.09	26.47	26.17	25.63	25.46	26.42	23.44	25.78	23.54	23.45	23.73	23.08	22.99	23.52	23.29	24.35	23.81	25.63	26.18	25.77	24.56	26.48	24.12	25.12
		1	101.8			0.999	3	23.85	26.35	26.23	25.53	25.42	26.36	23.5	25.59	23.6	23.34	23.79	23.27	22.8	23.32	23.48	24.2	23.75	25.45	26.03	25.7	24.5	26.36	24.06	24.94
		2	102.3			0.998	1	23.92	26.29	26.16	25.59	25.57	26.24	23.54	25.6	23.74	23.48	23.88	23.17	23.09	23.61	23.68	24.28	23.71	25.31	26.42	25.71	24.75	26.46	23.9	24.9
		2	102.3			0.998	2	24	26.17	26.25	25.51	25.36	26.3	23.5	25.76	23.7	23.56	23.9	23.26	23.04	23.52	23.51	24.31	23.9	25.51	26.36	25.78	24.71	26.48	24.02	24.98
		2	102.3	102.05	0.353553	0.998	3	23.86	26.23	26.18	25.43	25.47	26.18	23.51	25.68	23.7	23.41	23.85	23.09	23.13	23.56	23.59	24.25	23.81	25.42	26.33	25.63	24.79	26.42	23.96	24.86
Ta54512	cytochrome b5 family protein	1	102.6			0.999	1	20.88	23.1	22.92	22.25	21.72	23.19	20.1	22.98	20.54	20.37	20.36	19.69	19.97	21.47	23.05	21.08	20.49	22.92	22.86	22.89	22.35	23.08	22.3	22.55
		1	102.6			0.999	2	20.85	23.21	22.8	22.13	21.82	23.25	20.19	23.18	20.59	20.32	20.49	19.85	20.05	21.51	23.15	21.17	20.55	22.98	22.94	22.79	22.39	23.16	22.35	22.67
		1	102.6			0.999	3	20.83	23	23.02	22.19	21.62	23.13	20.14	23.08	20.5	20.41	20.42	19.77	20.01	21.43	22.96	21	20.43	22.86	22.98	22.97	22.31	23.12	22.26	22.61
		2	103.8			1	1	21.05	23.05	22.8	22.23	21.72	23.1	19.84	22.98	20.74	20.32	20.07	19.61	19.94	21.22	23.03	20.94	20.43	23.04	23.06	22.75	22.21	23.07	22.09	22.37
		2	103.8			1	2	20.98	23.13	22.83	22.19	21.8	23.29	19.92	23.09	20.6	20.36	20.26	19.67	19.87	21.3	23.07	20.91	20.51	22.9	23	22.67	22.28	23.23	22.18	22.51
		2	103.8	103.2	0.848528	1	3	21.02	23.08	22.78	22.15	21.76	23.19	19.88	23.04	20.67	20.27	20.16	19.64	19.9	21.26	23	20.97	20.47	22.97	22.98	22.83	22.16	23.15	22.12	22.44
Ta54447	Acetyl-CoA acyltransferase	1	103.8			0.999	1	22.3	23.95	24.23	22.97	23.56	24.8	22.23	24.2	23.3	22.46	22.32	21.78	21.93	24.11	23.17	24.29	22.7	21.76	24.17	23.71	22.37	23.82	22.45	23.41
		1	103.8			0.999	2	22.39	24.04	24.39	23.05	23.6	24.9	22.32	24.4	23.1	22.5	22.42	21.86	21.96	24.15	23.21	24.37	22.91	21.97	24.1	23.77	22.3	23.89	22.55	23.48
		1	103.8			0.999	3	22.34	23.86	24.32	22.9	23.52	24.85	22.14	24	22.9	22.42	22.21	21.7	21.89	24.07	23.14	24.21	22.8	21.87	24.07	23.66	22.21	23.76	22.38	23.54
		2	101.6			1	1	22.35	24.39	23.86	23.04	23.78	24.89	22.46	24.22	22.76	22.71	22.59	21.85	22.17	24.32	22.73	24.33	22.83	21.72	24	23.7	22	23.77	22.5	23.6
		2	101.6			1	2	22.45	24.47	24.04	23.15	23.83	24.8	22.6	24.18	22.89	22.59	22.64	21.64	22.27	24.11	22.93	24.25	22.91	21.82	23.98	23.8	22.09	23.85	22.4	23.55
		2	101.6	102.7	1.55564	1	3	22.24	24.43	23.94	22.93	23.73	24.84	22.53	24.2	22.97	22.65	22.54	21.74	22.07	24.21	22.84	24.29	22.87	21.77	24.06	23.68	22.16	23.7	22.46	23.61
Ta53891	Zn-finger, A20-like domain containing protein	1	97.4			0.999	1	19.09	23.34	23	22.02	22.67	23.09	21.14	22.36	20.39	20.19	20.13	19.94	19.99	21.09	20.38	20.83	21.69	19.89	23.53	23.24	22.13	23.37	19.93	21.43
		1	97.4			0.999	2	19.18	23.46	23.19	22.14	22.54	23.25	22	22.2	20.61	20.24	20.21	20.04	19.91	21.15	20.42	20.79	21.76	19.93	23.57	23.14	22.19	23.44	19.97	21.47
		1	97.4			0.999	3	19.01	23.4	23.09	21.9	22.49	23.17	21.06	22.28	20.5	20.14	20.17	19.85	19.95	21.03	20.34	20.68	21.96	19.85	23.49	23.12	22.07	23.3	19.9	21.38
		2	98.3			0.998	1	19.46	23.27	22.97	21.98	22.26	23.53	20.91	22.4	20.12	19.62	20.02	19.43	20.02	20.77	20.17	21.11	21.5	19.7	23.4	23.06	22.32	23.32	19.8	21.13
		2	98.3			0.998	2	19.52	23.37	23.17	21.01	22.15	23.59	21.02	22.44	20.51	19.72	20.19	19.47	20.16	20.85	20.39	21.04	21.44	19.91	23.37	23.16	22.35	23.35	19.91	21.17
		2	98.3	97.85	0.636396	0.998	3	19.49	23.16	23.06	22.05	22.04	23.56	20.8	22.36	20.3	19.54	20.09	19.4	20.08	20.69	20.28	20.96	21.33	19.81	23.43	23.2	22.29	23.29	19.78	21.1
Ta53889	hypothetical protein	1	102.9			0.996	1	21.55	22.54	22.33	21.86	22.08	22.99	20.83	22.1	20.32	20.39	21.46	20.28	21.43	20.84	19.98	21.32	21.3	23.48	22.09	21.63	21.13	22.1	21.74	22.31
		1	102.9			0.996	2	21.66	22.66	22.42	21.9	22.15	23.09	20.92	22.18	20.44	20.45	21.52	20.42	21.45	20.6	19.9	21.48	21.34	23.54	22.06	21.68	21.18	22.15	21.86	22.41
		1	102.9			0.996	3	21.45	22.6	22.24	21.95	22.01	23.04	20.73	22.14	20.5	20.42	21.39	20.35	21.4	20.72	20.06	21.4	21.26	23.42	22.12	21.59	21.09	22.07	21.9	22.35
		2	102.1			0.995	1	22.02	22.33	22.59	22	22.09	23.15	20.84	22.35	20.94	20.12	21.76	20.92	21.39	20.53	19.6	21.47	20.85	23.13	21.92	21.9	21.28	22.12	22.09	22.5
		2	102.1			0.995	2	22	22.45	22.61	22.16	22.12	23.07	20.86	22.13	20.86	20.36	21.79	21.11	21.33	20.59	19.7	21.61	20.87	23.2	21.98	21.97	21.38	22.19	22.06	22.47
		2	102.1	102.5	0.565685	0.995	3	22.04	22.39	22.56	22.08	22.07	23.11	20.83	22.24	20.78	20.24	21.74	21.01	21.45	20.56	19.51	21.54	20.83	23.06	21.86	21.83	21.17	22.08	22.01	22.4
Ta53967	Vacuolar ATP synthase 16 kDa proteolipid subunit	1	105.8			0.995	1	20.39	22.14	21.65	21.43	21.41	22.62	19.59	22.09	19.93	19.82	21.42	20.01	20.92	20.72	21.02	21.12	21.96	22.24	22.26	21.49	20.31	22.44	21.31	22.15
		1	105.8			0.995	2	20.49	22.21	21.74	21.59	21.49	22.66	19.69	22.07	19.84	19.99	21.5	20.08	20.95	20.93	21.08	21.05	21.91	22.27	22.3	21.58	20.37	22.49	21.2	22.21
		1	105.8			0.995	3	20.28	22.17	21.56	21.51	21.33	22.6	19.48	22.08	20.12	19.9	21.34	20.04	20.89	20.83	20.96	20.96	22.01	22.21	22.22	21.54	20.25	22.41	21.25	22.09
		2	107.7			0.995	1	20.75	22.13	21.84	21.04	21.61	22.55	19.68	21.93	19.7	19.65	21.59	20.41	20.93	20.87	21.24	21.28	21.92	22.1	22.34	21.53	20.54	22.53	21.1	22.25
		2	107.7			0.995	2	20.78	22.35	21.87	21.27	21.65	22.69	19.73	22.19	19.75	19.79	21.64	20.62	21.04	20.95	21.27	21.37	22.03	22.15	22.4	21.65	20.54	22.56	21.16	22.32
		2	107.7	106.75	1.3435	0.995	3	20.73	22.24	21.81	21.15	21.57	22.62	19.64	22.06	19.66	19.71	21.54	20.52	20.82	20.91	21.2	21.45	21.81	22.05	22.28	21.59	20.6	22.5	21.13	22.18
