# Supplementary material for: Identification and validation of reference genes for quantitative RT-PCR normalization in wheat
Source: BMC Mol Biol. 2009 Feb 20;10:11. doi: 10.1186/1471-2199-10-11 (PMC2667184; doi:10.1186/1471-2199-10-11)
Supplement: Additional file 10 — Expression stability of the genes belonging to four families (actin, α-tubulin, translation elongation and ADP-ribosylation factors) evaluated by statistical analysis of raw Ct values obtained in five different data-set. ANOVA analysis and statistics determined on raw Ct values obtained by 18 primer pairs which amplified either specific or multiple (m) gene transcripts of four gene families (Actin, α-tubulin, translation elongation and ADP-ribosylation factors) in five different data-sets: 1) all 24 samples including tissues, developmental stages and temperature treatments; 2) 18 samples relative to different tissues and developmental stages; 3) six samples consisting of two temperature treatments (4°C and 33°C), each for 24 and 48 h and their controls; 4) six samples relative to the single floral organs from fully emerged spikes; 5) six samples referring to vegetative tissues and developmental stages (shoots, stems and leaves). [file 1471-2199-10-11-S10.xls]

## Sheet: Foglio1
I Data set
UniGene cluster	Gene annotation	Mean Ct	Ct min	Ct max	Delta Ct	MSTr	MSE	F test	CVTr	CVE	MST	CVT
Ta54825	ACTIN	20.9078	19.855	22.8683	3.01333	3.97194	0.0176251	225.357	9.53218	0.634975	0.653634	3.86686
Actin (m)	ACTIN	19.9094	18.41	22.1933	3.78333	4.74946	0.00980653	484.317	10.9462	0.497393	0.772129	4.41354
Ta1868	ACTIN	24.3897	21.6883	26.4933	4.805	10.5257	0.0278736	377.624	13.3021	0.684526	1.71634	5.37149
Ta4344	ACTIN	22.3622	20.0267	26.1783	6.15167	11.2183	0.0582906	192.455	14.9778	1.07965	1.85326	6.0877
Ta20863	ACTIN	24.6906	21.9	28.5483	6.64833	15.9236	0.0193432	823.213	16.1617	0.56329	2.57737	6.50214
Ta53908	ACTIN	21.4667	18.6133	25.5167	6.90333	14.7371	0.0211779	695.873	17.883	0.677916	2.38808	7.19877
Ta25534	Alpha tubulin 5	25.394	23.395	27.53	4.135	8.60908	0.0138071	623.526	11.5544	0.462722	1.39626	4.65322
Ta54519	Alpha tubulin 4	22.9047	19.6417	26.9717	7.33	15.6681	0.0119675	1309.22	17.2815	0.477614	2.53008	6.94452
Alpha tubulin (m)	Alpha tubulin	19.0601	16.4483	22.8683	6.42	10.8275	0.0530171	204.226	17.2639	1.20805	1.78597	7.01152
Ta53981	Alpha tubulin 2	19.2745	16.725	23.1117	6.38667	13.0051	0.0212282	612.631	18.71	0.755915	2.10954	7.53547
Ta33558	Alpha tubulin 3	21.5058	18.705	25.7233	7.01833	17.269	0.0148569	1162.35	19.3231	0.566772	2.79	7.76687
Ta5566	Alpha tubulin 1	24.4524	21.3617	29.8483	8.48667	24.0237	0.0107903	2226.42	20.0447	0.424811	3.873	8.04828
Ta53964	Translation EF 1alpha-subunit	22.1235	20.0483	23.5033	3.455	3.73335	0.0196383	190.105	8.73366	0.633431	0.616949	3.55035
TEF-1alpha (m)	Translation EF 1alpha-subunit	18.676	16.735	20.8233	4.08833	4.36143	0.0166904	261.313	11.1823	0.691749	0.715494	4.52917
Ta659	Translation EF 1alpha-subunit	20.0224	17.7583	22.105	4.34667	5.6394	0.0311426	181.083	11.8604	0.881375	0.93317	4.82462
Ta2291	ADP-ribosylation factor	21.9689	20.2467	23.705	3.45833	6.09056	0.0172422	353.235	11.2336	0.597707	0.99407	4.53838
Ta45379	ADP-ribosylation factor	21.6394	19.76	23.79	4.03	6.05303	0.0147422	410.591	11.3695	0.561094	0.985935	4.58858
ADP-RF (m)	ADP-ribosylation factor	20.3274	18.3217	23.005	4.68333	11.4561	0.0153925	744.262	16.6509	0.610342	1.8555	6.70115
II Data set
UniGene cluster	Gene annotation	Mean Ct	Ct min	Ct max	Delta Ct	MSTr	MSE	F test	CVTr	CVE	MST	CVT
Ta54825	ACTIN	21.0393	19.97	22.8683	2.89833	4.65222	0.0218911	212.516	10.2518	0.70324	0.757551	4.1369
Actina (m)	ACTIN	20.0193	18.41	22.1933	3.78333	4.9582	0.00942778	525.914	11.1228	0.485017	0.795682	4.45576
Ta1868	ACTIN	24.1719	21.6883	26.4933	4.805	12.5518	0.0213543	587.789	14.6569	0.604548	2.01217	5.86842
Ta4344	ACTIN	22.2254	20.0267	26.1783	6.15167	14.4116	0.0721133	199.847	17.0808	1.20826	2.35035	6.89791
Ta20863	ACTIN	24.5512	21.9	28.5483	6.64833	19.8042	0.0161709	1231.19	18.1262	0.517958	3.1768	7.25975
Ta53908	ACTIN	21.2166	18.6133	25.5167	6.90333	17.6461	0.023702	744.496	19.7992	0.725634	2.82352	7.9199
Ta25534	Alpha tubulin 5	25.2826	23.395	27.53	4.135	9.13497	0.0147341	619.989	11.9545	0.480109	1.46374	4.78532
Ta53981	Alpha tubulin 2	19.1244	16.725	23.1117	6.38667	15.7909	0.0181846	868.366	20.7786	0.705124	2.52413	8.30748
Alpha tubulin (m)	Alpha tubulin	18.9415	16.4483	22.8683	6.42	13.4877	0.0616585	218.749	19.389	1.31094	2.19477	7.82133
Ta33558	Alpha tubulin 3	21.3504	18.705	25.7233	7.01833	21.0995	0.0176026	1198.66	21.5144	0.621417	3.36706	8.59448
Ta54519	Alpha tubulin 4	22.8707	19.6417	26.9717	7.33	20.087	0.0147726	1359.75	19.5964	0.531433	3.20382	7.82625
Ta5566	Alpha tubulin 1	24.5522	21.3617	29.8483	8.48667	29.4521	0.0104441	2819.98	22.1038	0.41624	5.0265	8.81875
Ta53964	Translation EF 1alpha-subunit	21.9426	20.0483	23.5033	3.455	4.12232	0.0231152	178.338	9.25301	0.692884	0.674391	3.74255
TEF-1alpha (m)	Translation EF 1alpha-subunit	18.6465	16.735	20.8233	4.08833	5.53983	0.0196926	281.315	12.6227	0.752583	0.896724	5.07847
Ta659	Translation EF 1alpha-subunit	19.8759	17.7583	22.105	4.34667	6.7596	0.0293689	230.162	13.0808	0.862217	1.09866	5.27356
Ta2291	ADP-ribosylation factor	21.7786	20.2467	23.705	3.45833	6.90101	0.0218328	316.085	12.0622	0.67846	1.11479	4.84803
Ta45379	ADP-ribosylation factor	21.4418	19.76	23.79	4.03	6.70845	0.0180328	372.014	12.0795	0.626283	1.081	4.84899
ADP-RF (m)	ADP-ribosylation factor	19.9031	18.3217	23.005	4.68333	9.60669	0.0174217	551.422	15.5728	0.66317	1.54095	6.23698
III Data set
UniGene cluster	Gene annotation	Mean Ct	Ct min	Ct max	Delta Ct	MSTr	MSE	F test	CVTr	CVE	MST	CVT
Ta4344	ACTIN	22.7728	22.395	23.515	1.12	0.822109	0.0174023	47.2414	3.98	0.579278	0.155352	1.73078
Ta54825	ACTIN	20.5136	19.855	21.0667	1.21167	0.801102	0.00499368	160.423	4.36	0.344483	0.141469	1.83354
Ta1868	ACTIN	25.0431	24.3583	25.6183	1.26	1.3705	0.0490672	27.9311	4.67469	0.884522	0.275599	2.09629
Ta53908	ACTIN	22.2172	21.205	23.14	1.935	1.98933	0.0140747	141.34	6.34838	0.533986	0.352689	2.67305
Ta20863	ACTIN	25.1089	23.865	26.26	2.395	3.23053	0.0298552	108.207	7.15829	0.688149	0.578542	3.02928
Actin (m)	ACTIN	19.5797	18.7783	20.675	1.89667	3.28867	0.0113201	290.516	9.26197	0.543399	0.573151	3.86659
Ta25534	Alpha tubulin 5	23.0067	21.745	23.9917	2.24667	3.06464	0.00367471	833.981	7.60915	0.263486	1.07678	3.1596
Alpha tubulin (m)	Alpha tubulin	19.4158	18.58	20.2083	1.62833	2.27752	0.028027	81.2614	7.77275	0.862248	0.413654	3.31255
Ta53981	Alpha tubulin 2	19.725	18.66	20.6967	2.03667	3.48829	0.0314057	111.072	9.46868	0.898437	0.624014	4.00479
Ta54519	Alpha tubulin 4	25.7281	24.0583	26.88	2.82167	6.2261	0.0114063	545.846	9.69842	0.415113	0.528411	4.03327
Ta33558	Alpha tubulin 3	21.9722	20.3433	22.9017	2.55833	4.67594	0.00684828	682.79	9.84148	0.376632	0.807263	4.08916
Ta5566	Alpha tubulin 1	24.1528	22.585	25.31	2.725	7.92501	0.0122368	647.638	11.6556	0.458001	1.36871	4.84383
Ta53964	Translation EF 1alpha-subunit	22.6661	22.31	22.97	0.66	0.275604	0.00952529	28.9339	2.31614	0.430588	0.0551387	1.03598
TEF-1alpha (m)	Translation EF 1alpha-subunit	18.7647	18.0167	19.19	1.17333	0.959697	0.00794885	120.734	5.22065	0.475127	0.171106	2.2044
Ta659	Translation EF 1alpha-subunit	20.4619	20.1133	21.27	1.15667	0.920108	0.0377213	24.3923	4.68784	0.949175	0.188988	2.12456
Ta2291	ADP-ribosylation factor	22.5397	21.705	22.97	1.265	1.1875	0.00359023	330.758	4.83468	0.265835	0.206546	2.01632
Ta45379	ADP-ribosylation factor	22.2325	21.29	22.64	1.35	1.38229	0.00503851	274.346	5.28825	0.319273	0.241139	2.20875
ADP-RF (m)	ADP-ribosylation factor	21.6003	20.205	22.4367	2.23167	3.73339	0.00962586	387.85	8.94525	0.454214	0.647986	3.72669
IV Data set
UniGene cluster	Gene annotation	Mean Ct	Ct min	Ct max	Delta Ct	MSTr	MSE	F test	CVTr	CVE	MST	CVT
Actin (m)	ACTIN	19.6267	19.4067	20.0567	0.65	0.319156	0.00867816	36.7769	2.87842	0.474643	0.0619029	1.26768
Ta54825	ACTIN	21.4944	20.6267	21.7617	1.135	0.946404	0.0243057	38.9374	10.3758	0.725318	0.832345	1.98684
Ta1868	ACTIN	22.6797	21.6883	24.0467	2.35833	3.0724	0.0304454	100.915	7.7286	0.769349	0.551923	3.27568
Ta4344	ACTIN	20.9708	20.1067	22.6883	2.58167	4.73447	0.0250098	189.305	4.52597	0.754118	0.18238	4.35047
Ta53908	ACTIN	20.6506	19.855	22.08	2.225	3.25101	0.0309563	105.019	8.73127	0.852007	0.582965	3.69734
Ta20863	ACTIN	24.0072	22.7817	25.2117	2.43	4.75928	0.0267115	178.174	9.08717	0.680781	0.838009	3.81314
Ta25534	Alpha tubulin 5	24.1789	23.395	25.295	1.9	2.54056	0.00910345	279.077	6.59217	0.394609	0.443067	2.75295
Ta53981	Alpha tubulin 2	18.7967	17.805	19.7333	1.92833	2.48171	0.015377	161.391	8.38098	0.659713	0.438177	3.52163
Alpha tubulin (m)	Alpha tubulin	18.8125	18.19	19.7983	1.60833	2.94276	0.0223764	131.512	9.11866	0.79515	0.523014	3.84424
Ta33558	Alpha tubulin 3	20.8447	19.4483	22.9717	3.52333	6.79866	0.0158397	429.218	12.5088	0.603777	1.17861	5.20821
Ta5566	Alpha tubulin 1	23.5747	21.8117	25.39	3.57833	9.43776	0.0152661	618.217	13.0313	0.524104	1.63055	5.41652
Ta54519	Alpha tubulin 4	22.9656	21.3467	25.0483	3.70167	9.75073	0.013846	704.228	13.597	0.512371	1.68303	5.64896
Ta53964	Translation EF 1alpha-subunit	21.8853	21.4667	22.38	0.913333	0.689352	0.0318546	21.6406	3.79375	0.815519	0.144568	1.73734
Ta659	Translation EF 1alpha-subunit	20.0497	19.285	20.5033	1.21833	1.31928	0.029842	44.2089	5.72875	0.861599	0.250888	2.49823
TEF-1alpha (m)	Translation EF 1alpha-subunit	18.6147	17.8267	19.3117	1.485	1.42367	0.0266718	53.3772	6.40985	0.877344	0.266157	2.77148
Ta2291	ADP-ribosylation factor	21.0533	20.6983	21.4033	0.705	0.414833	0.0159034	26.0845	3.05926	0.598997	0.0842914	1.37902
ADP-RF (m)	ADP-ribosylation factor	19.1672	18.8267	20.0183	1.19167	0.966659	0.0180471	19.1672	5.12953	0.700882	0.180666	2.21758
Ta45379	ADP-ribosylation factor	21.0781	20.4567	21.6367	1.18	1.0476	0.0321305	32.6045	4.85586	0.850409	0.20621	2.15439
V Data set
UniGene cluster	Gene annotation	Mean Ct	Ct min	Ct max	Delta Ct	MSTr	MSE	F test	CVTr	CVE	MST	CVT
Ta1868	ACTIN	25.4008	24.125	26.085	1.96	2.62464	0.0136362	192.476	6.37803	0.459726	0.461236	2.67371
Ta54825	ACTIN	20.9433	20.0317	21.605	1.57333	2.13041	0.0202322	105.298	6.96925	0.679165	0.381977	2.95102
Actin (m)	ACTIN	20.3231	18.9967	20.76	1.76333	2.29728	0.0107132	214.434	7.45792	0.509297	0.402696	3.12248
Ta20863	ACTIN	25.3889	22.125	28.5483	6.42333	21.4514	0.0109276	1963.05	18.2425	0.411736	3.68644	7.5624
Ta4344	ACTIN	22.8047	20.0267	25	4.97333	13.5393	0.0235799	574.188	16.1351	0.673358	2.34056	6.70865
Ta53908	ACTIN	22.5758	19.3117	25.5167	6.205	19.8747	0.0214902	924.824	19.7472	0.649347	3.42489	8.19747
Ta25534	Alpha tubulin 5	26.0878	24.5283	26.84	2.31167	3.42029	0.0239	143.108	7.08915	0.5926	0.606138	2.98434
Ta54519	Alpha tubulin 4	23.6789	21.595	26.9717	5.37667	16.1379	0.0186368	865.916	16.9653	0.576533	2.78194	7.04388
Ta5566	Alpha tubulin 1	24.7189	21.3617	27.96	6.59833	22.9731	0.0111356	2063.03	19.3901	0.426902	3.94747	8.03768
Alpha tubulin (m)	Alpha tubulin	19.8608	17.4583	22.8683	5.41	15.3869	0.0528937	290.902	19.7505	1.15799	2.68157	8.24513
Ta53981	Alpha tubulin 2	20.0553	16.8617	23.1117	6.25	19.7943	0.0199397	992.712	22.1841	0.704093	3.40984	9.20742
Ta33558	Alpha tubulin 3	22.3567	18.705	25.7233	7.01833	25.4741	0.0223805	1138.23	22.5758	0.669156	4.38553	9.36708
Ta53964	Translation EF 1alpha-subunit	22.6019	21.5017	23.5033	2.00167	2.13338	0.0108649	196.354	6.46232	0.461177	0.374725	2.70838
Ta659	Translation EF 1alpha-subunit	20.7325	19.6217	22.105	2.48333	3.49241	0.0337592	103.451	9.01386	0.886226	0.626671	3.81828
TEF-1alpha (m)	Translation EF 1alpha-subunit	19.3989	18.2267	20.8233	2.59667	3.4804	0.0105299	330.526	9.61696	0.528975	0.605364	4.01081
Ta2291	ADP-ribosylation factor	22.6333	21.155	23.705	2.55	4.34234	0.0213023	203.844	9.2069	0.644859	0.762051	3.85695
Ta45379	ADP-ribosylation factor	22.2092	20.0183	23.79	3.77167	7.52735	0.0257236	292.625	12.3535	0.72216	1.31172	5.15689
ADP-RF (m)	ADP-ribosylation factor	21.0267	18.6633	23.005	4.34167	10.0319	0.0153839	652.104	15.0633	0.589879	1.7325	6.25989
I Data set= all 24 samples including tissues, developmental stages and temperature treatments
II Data set= 18 samples relative to different tissues and developmental stages
III Data set= six samples consisting of two temperature treatments (4° C and 35° C) for 24 and 48 h and their controls
IV Data set= six samples relative to the single floral organs from fully emerged spikes
V Data set= six samples referring to vegetative tissues and developmental stages (shoots, stems and leaves)
MSTr (Mean square of treatments) represent variance among different tissue samples
MSE (Mean square errors) represents variance among the biological experiments and technical replicates within the two biological expriments
MST (Mean square total) represents variance among tissue samples, biological experiments and technical replicates within each of the two biological experiments
CVTr = square root of MSTr (standard deviation) divided by mean and multiplied by 100
CVE= square root of MSE (standard deviation) divided by mean and multiplied by 100
CVT= square root of MST (standard deviation) divided by mean and multiplied by 100
